# Supplementary material for: Diversity and distribution of nuclease bacteriocins in bacterial genomes revealed using Hidden Markov Models
Source: PLoS Comput Biol. 2017 Jul 17;13(7):e1005652. doi: 10.1371/journal.pcbi.1005652 (PMC5536347; doi:10.1371/journal.pcbi.1005652)
Supplement: S1 Data — Over 100,000 genomes from multiple data source were collected and assembled in-house to form the database. (XLSX) [file pcbi.1005652.s013.xlsx]

## Sheet: Export
pubMLST multispecies database ID	isolate	aliases	data source	ENA accession
4161	IM2	NC_003364.1; PRJNA57727	NCBI Assembly
4162	PZ6	NC_009376.1; PRJNA58409	NCBI Assembly
55757	Kra 1	NC_016070.1	NCBI Reference
59189	PRJNA227090	ASGZ01; G22; PRJNA198495	NCBI Assembly
59190	G17	AGNT01; GCA_000236195.2; PRJNA71229; PRJNA78329; SAMN02469764	NCBI Assembly
59196	MY1	AFPU01; GCA_000220175.2; PRJNA67913; PRJNA70553; SAMN02470178	NCBI Assembly
59197	BG20	AHJG01; GCA_000241145.2; PRJNA169874; PRJNA50027; SAMN00016663	NCBI Assembly
59198	SFB1	AEGP01; GCA_000204585.1; PRJNA52465; PRJNA66129; SAMN02471010	NCBI Assembly
59199	BD31	AEXL02; GCA_000242875.3; PRJNA50075; PRJNA81845; SAMN00016669	NCBI Assembly
60446	B-1	ALJD01; GCA_000283335.1; PRJNA170600; PRJNA172007; SAMN02470186	NCBI Assembly
60495	NOBI-1	AGIY02; GCA_000235685.3; PRJNA62035; PRJNA76575; SAMN02261397	NCBI Assembly
67493	OPF8	NC_010482.1; PRJNA16525; PRJNA58601	NCBI Reference
67495	Issoire-Mx1	NC_021353.1; PRJNA189659; PRJNA207287	NCBI Reference
67496	Mx1201	NC_020913.1; PRJNA175948; PRJNA196597	NCBI Reference
67499	AR1	NC_018655.1; PRJNA174387; PRJNA176129	NCBI Reference
67500	AR2	NC_018656.1; PRJNA174388; PRJNA176130	NCBI Reference
67501	Ga9.2	NC_018719.1; PRJNA176707; PRJNA60505	NCBI Reference
68383	J07AB43	AEIY01; GCA_000220375.1; PRJNA52647; SAMN01940911	NCBI Assembly
68384	J07AB56	AEIX01; GCA_000220355.1; PRJNA52645; SAMN01940911	NCBI Assembly
68385	ARMAN-4_5-way FS	AEYN01; GCA_000192595.1; PRJNA63555	NCBI Assembly
68386	ARMAN-5_5-way FS	AEYO01; GCA_000192615.1; PRJNA63557	NCBI Assembly
64	USA300_FPR3757	CP000255; NC_007793; PRJNA16313; PRJNA58555	NCBI Reference	CP000255
505	ATCC 8483	AAXF02; GCA_000154125.1; NZ_AAXF00000000; PRJNA18191; PRJNA54543; SAMN00627058	NCBI Assembly
513	9_1_42FAA	ACAA01; GCA_000157075.1; NZ_ACAA00000000; PRJNA32445; PRJNA55587; SAMN02463695	NCBI Assembly
725	SV1	GI:225552568; NZ_ABJZ00000000; PRJNA28631; PRJNA55065	NCBI Assembly
728	9.1e+136	GCF_000012085.1; NC_008710.1; PRJNA224116; SAMN02603508	NCBI Reference
762	DSM 43247	CP001802; NC_013441; PRJNA29549; PRJNA41403	NCBI Reference	CP001802
1000	Evry	NC_020449.1; PRJEA28717; PRJNA62959	NCBI Reference
1058	DSM 43183	CP001738.1; NC_013510.1; PRJNA20825; PRJNA41885	NCBI Reference
1769	TLS	AE006470.1; NC_002932.3; PRJNA302; PRJNA57897	NCBI Reference
1813	MED152	AANA01; PRJNA13543; PRJNA54207	NCBI Assembly
1841	DO	AAAK03; GCA_000166815.1; PRJNA54089; PRJNA71; SAMN02440386	NCBI Assembly
2041	MRSA_10C	ERR101899	ENA SRA	ERR101899
2304	JKD6021		ENA SRA	SRR088298
2519	SRR088295	JKD6000	ENA SRA	SRR088295
2520	SRR088296	JKD6001	ENA SRA	SRR088296
2521	SRR088297	JKD6004	ENA SRA	SRR088297
2522	SRR088298	JKD6005	ENA SRA	SRR088298
2524	SRR088300	JKD6023	ENA SRA	SRR088300
2525	SRR088301	JKD6051	ENA SRA	SRR088301
2526	SRR088302	JKD6052	ENA SRA	SRR088302
2567	10C_repeat		ENA SRA	ERR101899
2568	11C_repeat		ENA SRA	ERR101900
2569	12C_repeat		ENA SRA	ERR103394
2570	14C_repeat		ENA SRA	ERR103395
2571	15C_repeat		ENA SRA	ERR103396
2573	17B_repeat		ENA SRA	ERR103398
2574	18B_repeat		ENA SRA	ERR103399
2575	19B_repeat		ENA SRA	ERR103400
2577	20B_repeat		ENA SRA	ERR103402
2578	6C_repeat		ENA SRA	ERR103403
2579	7C_repeat		ENA SRA	ERR103404
2580	8C_repeat		ENA SRA	ERR103405
2589	SRR016131	A10103	ENA SRA	SRR016131
2590	SRR016145	A10135	ENA SRA	SRR016145
2591	SRR016130	A10136	ENA SRA	SRR016130
2595	SRR016149	A10154	ENA SRA	SRR016149
2596	SRR016148	A10155	ENA SRA	SRR016148
2599	SRR016150	A5937	ENA SRA	SRR016150
2600	SRR016132	A5940	ENA SRA	SRR016132
2601	SRR016124	A5948	ENA SRA	SRR016124
2602	SRR016152	A6224	ENA SRA	SRR016152
2604	SRR016137	A6226	ENA SRA	SRR016137
2605	SRR016143	A6298	ENA SRA	SRR016143
2606	SRR016125	A6300	ENA SRA	SRR016125
2607	SRR016133	A6658	ENA SRA	SRR016133
2610	SRR016135	A8118	ENA SRA	SRR016135
2611	SRR016136	A8392	ENA SRA	SRR016136
2616	SRR016156	A9299	ENA SRA	SRR016156
2618	SRR016127	A9635	ENA SRA	SRR016127
2619	SRR016146	A9636	ENA SRA	SRR016146
2620	SRR016142	A9637	ENA SRA	SRR016142
2621	SRR016134	A9638	ENA SRA	SRR016134
2622	SRR016141	A9639	ENA SRA	SRR016141
2623	SRR016153	A9719	ENA SRA	SRR016153
2624	SRR016139	A9744	ENA SRA	SRR016139
2630	SRR016138	A9766	ENA SRA	SRR016138
2631	SRR016155	A9781	ENA SRA	SRR016155
2632	SRR016140	A9784	ENA SRA	SRR016140
2633	SRR016122	A9788	ENA SRA	SRR016122
2634	SRR016144	A9792	ENA SRA	SRR016144
2635	SRR016147	A9798	ENA SRA	SRR016147
2636	MRSA_1B_repeat2		ENA SRA	ERR103401
2647	SRR073227	JKD6260	ENA SRA	SRR073227
2648	SRR073304	JKD6272	ENA SRA	SRR073304
2649	SRR073305	JKD6177	ENA SRA	SRR073305
2653	SRR016390	01.7997.S	ENA SRA	SRR016390
2728	SRR016399	55/2798	ENA SRA	SRR016399
2731	SRR016782	58-362	ENA SRA	SRR016782
2735	SRR016389	65-20	ENA SRA	SRR016389
2736	SRR016781	66-1888	ENA SRA	SRR016781
2739	SRR016400	68-81	ENA SRA	SRR016400
2740	SRR016391	69-172	ENA SRA	SRR016391
2741	SRR016783	69-412	ENA SRA	SRR016783
2742	SRR016393	75916	ENA SRA	SRR016393
4168	SGP1	FP929056.1;GI:295110870; PRJNA197182; PRJNA45959	NCBI Reference
14153	ERR038047	ERR038047; HO7230040705	ENA SRA	ERR038047
14189	ERR038108	ERR038108; RH0600013805	ENA SRA	ERR038108
14252	SRR453054	HAR24; SRR453054	ENA SRA	SRR453054
14259	SRR453036	1973_07.17; SRR453036	ENA SRA	SRR453036
14274	SRR453047	DEN4415; SRR453047	ENA SRA	SRR453047
14336	SRR453045	2483_97.75; SRR453045	ENA SRA	SRR453045
14338	SRR453046	5806_98.83; SRR453046	ENA SRA	SRR453046
14420	SRR453039	2589_07.17; SRR453039	ENA SRA	SRR453039
14423	SRR453042	6636_07.67; SRR453042	ENA SRA	SRR453042
14437	SRR453034	1696_07.08; SRR453034	ENA SRA	SRR453034
14508	ERR103394	ERR103394; MRSA_12C	ENA SRA	ERR103394
14509	SRR453044	7206_07.75; SRR453044	ENA SRA	SRR453044
14517	SRR453031	1791_03.08; SRR453031	ENA SRA	SRR453031
14525	ERR101900	ERR101900; MRSA_11C	ENA SRA	ERR101900
14531	SRR453041	3841_07.33; SRR453041	ENA SRA	SRR453041
14532	SRR453037	2449_07.17; SRR453037	ENA SRA	SRR453037
14593	SRR453040	2880_07.25; SRR453040	ENA SRA	SRR453040
14672	SRR453075	3366_99; SRR453075	ENA SRA	SRR453075
14711	SRR453035	1712_07.08; SRR453035	ENA SRA	SRR453035
14712	SRR453043	6659_07.67; SRR453043	ENA SRA	SRR453043
14720	SRR453032	9570_06.92; SRR453032	ENA SRA	SRR453032
14744	SRR453033	1227_07.08; SRR453033	ENA SRA	SRR453033
14752	ERR038166	ERR038166; HO7174053405_2	ENA SRA	ERR038166
14787	ERR038174	984823X_2; ERR038174	ENA SRA	ERR038174
14789	ERR038173	ERR038173; HO7268046705_2	ENA SRA	ERR038173
14793	SRR453038	2496_07.17; SRR453038	ENA SRA	SRR453038
14794	SRR453076	7G_02; SRR453076	ENA SRA	SRR453076
14799	ERR127446	ERR127446; J	ENA SRA	ERR127446
14802	ERR103404	ERR103404; MRSA_7C	ENA SRA	ERR103404
14807	ERR103403	ERR103403; MRSA_6C	ENA SRA	ERR103403
14820	ERR038170	ERR038170; HO7374046805_2	ENA SRA	ERR038170
14827	ERR103405	ERR103405; MRSA_8C	ENA SRA	ERR103405
14842	SRR453074	HU275; SRR453074	ENA SRA	SRR453074
14848	ERR103402	ERR103402; MRSA_20B	ENA SRA	ERR103402
14864	ERR038169	ERR038169; RH0600006409_2	ENA SRA	ERR038169
14942	ERR038168	ERR038168; Phenol127911_2	ENA SRA	ERR038168
14950	ERR038167	ERR038167; H280600006205_2	ENA SRA	ERR038167
14982	ERR101899	ERR101899; MRSA_10C	ENA SRA	ERR101899
14983	ERR103399	ERR103399	ENA SRA	ERR103399
15023	ERR038172	ERR038172; RH0600006109_2	ENA SRA	ERR038172
15034	ERR127412	A; ERR127412	ENA SRA	ERR127412
15115	ERR103398	ERR103398; MRSA_17B	ENA SRA	ERR103398
15147	ERR045063	10000152; ERR045063	ENA SRA	ERR045063
15169	ERR045069	10000169; ERR045069	ENA SRA	ERR045069
15191	ERR038171	ERR038171; HO5322054809_2	ENA SRA	ERR038171
15257	ERR045068	10000168; ERR045068	ENA SRA	ERR045068
15260	ERR127428	ERR127428; T	ENA SRA	ERR127428
15264	ERR044588	11000216; ERR044588	ENA SRA	ERR044588
15280	ERR044579	10000213; ERR044579	ENA SRA	ERR044579
15281	ERR045057	10000146; ERR045057	ENA SRA	ERR045057
15283	ERR127410	B; ERR127410	ENA SRA	ERR127410
15288	ERR127427	ERR127427; V	ENA SRA	ERR127427
15318	ERR044577	10000211; ERR044577	ENA SRA	ERR044577
15338	ERR127416	D_2; ERR127416	ENA SRA	ERR127416
15356	ERR044574	10000208; ERR044574	ENA SRA	ERR044574
15371	ERR127408	C; ERR127408	ENA SRA	ERR127408
15413	ERR044569	10000193; ERR044569	ENA SRA	ERR044569
15415	ERR103396	ERR103396; MRSA_15C	ENA SRA	ERR103396
15439	ERR045070	10000170; ERR045070	ENA SRA	ERR045070
15440	ERR045066	10000166; ERR045066	ENA SRA	ERR045066
15445	ERR127411	ERR127411; H_bact	ENA SRA	ERR127411
15456	ERR045071	10000171; ERR045071	ENA SRA	ERR045071
15590	ERR044565	10000189; ERR044565	ENA SRA	ERR044565
15596	ERR044601	72860467; ERR044601	ENA SRA	ERR044601
15600	ERR044584	11000212; ERR044584	ENA SRA	ERR044584
15601	ERR103401	ERR103401; MRSA_1B	ENA SRA	ERR103401
15610	ERR044563	10000187; ERR044563	ENA SRA	ERR044563
15618	ERR045055	8000268; ERR045055	ENA SRA	ERR045055
15619	ERR044594	11000227; ERR044594	ENA SRA	ERR044594
15621	ERR044599	72580470; ERR044599	ENA SRA	ERR044599
15626	ERR045061	10000150; ERR045061	ENA SRA	ERR045061
15636	ERR044572	10000206; ERR044572	ENA SRA	ERR044572
15637	ERR045052	6000061; ERR045052	ENA SRA	ERR045052
15638	ERR045065	10000155; ERR045065	ENA SRA	ERR045065
15721	ERR044575	10000209; ERR044575	ENA SRA	ERR044575
15724	ERR127431	ERR127431; W	ENA SRA	ERR127431
15739	ERR045073	10000173; ERR045073	ENA SRA	ERR045073
15785	ERR045059	10000148; ERR045059	ENA SRA	ERR045059
15811	ERR044598	72300407; ERR044598	ENA SRA	ERR044598
15841	ERR044587	11000215; ERR044587	ENA SRA	ERR044587
15848	ERR127441	ERR127441; I	ENA SRA	ERR127441
15854	ERR044560	10000174; ERR044560	ENA SRA	ERR044560
15880	ERR044566	10000190; ERR044566	ENA SRA	ERR044566
15898	ERR044578	10000212; ERR044578	ENA SRA	ERR044578
15906	ERR103400	ERR103400; MRSA_19B	ENA SRA	ERR103400
15924	ERR127444	ERR127444; N	ENA SRA	ERR127444
15926	ERR044576	10000210; ERR044576	ENA SRA	ERR044576
15927	ERR044595	11000228; ERR044595	ENA SRA	ERR044595
15928	ERR045060	10000149; ERR045060	ENA SRA	ERR045060
15929	ERR044586	11000214; ERR044586	ENA SRA	ERR044586
15930	ERR045067	10000167; ERR045067	ENA SRA	ERR045067
15931	ERR044564	10000188; ERR044564	ENA SRA	ERR044564
15932	ERR045062	10000151; ERR045062	ENA SRA	ERR045062
15933	ERR044561	10000175; ERR044561	ENA SRA	ERR044561
15935	ERR127442	ERR127442; K	ENA SRA	ERR127442
16011	ERR044562	10000186; ERR044562	ENA SRA	ERR044562
16012	ERR044573	10000207; ERR044573	ENA SRA	ERR044573
16013	ERR045072	10000172; ERR045072	ENA SRA	ERR045072
16016	ERR044600	72580475; ERR044600	ENA SRA	ERR044600
16023	ERR044583	11000208; ERR044583	ENA SRA	ERR044583
16029	ERR044581	10000215; ERR044581	ENA SRA	ERR044581
16030	ERR044580	10000214; ERR044580	ENA SRA	ERR044580
16031	ERR044567	10000191; ERR044567	ENA SRA	ERR044567
16032	ERR044602	73740468; ERR044602	ENA SRA	ERR044602
16033	ERR044568	10000192; ERR044568	ENA SRA	ERR044568
16035	ERR044593	11000226; ERR044593	ENA SRA	ERR044593
16080	ERR127413	ERR127413; G	ENA SRA	ERR127413
16092	ERR127414	D; ERR127414	ENA SRA	ERR127414
16096	ERR045064	10000153; ERR045064	ENA SRA	ERR045064
16105	ERR127417	ERR127417; H_nasal	ENA SRA	ERR127417
16106	ERR044571	10000195; ERR044571	ENA SRA	ERR044571
16107	ERR044591	11000219; ERR044591	ENA SRA	ERR044591
16112	ERR103395	ERR103395; MRSA_14C	ENA SRA	ERR103395
16134	ERR127409	E; ERR127409	ENA SRA	ERR127409
16163	ERR044570	10000194; ERR044570	ENA SRA	ERR044570
16183	ERR127432	ERR127432; Q	ENA SRA	ERR127432
16199	ERR127433	ERR127433; R	ENA SRA	ERR127433
16280	ERR044585	11000213; ERR044585	ENA SRA	ERR044585
16281	ERR045056	10000141; ERR045056	ENA SRA	ERR045056
16286	ERR044582	11000207; ERR044582	ENA SRA	ERR044582
16299	ERR127415	ERR127415; F	ENA SRA	ERR127415
16322	ERR044592	11000225; ERR044592	ENA SRA	ERR044592
16326	ERR045054	8000258; ERR045054	ENA SRA	ERR045054
16352	ERR045058	10000147; ERR045058	ENA SRA	ERR045058
16353	ERR044597	53780592; ERR044597	ENA SRA	ERR044597
16354	ERR044596	53220548; ERR044596	ENA SRA	ERR044596
16355	ERR044589	11000217; ERR044589	ENA SRA	ERR044589
16356	ERR044590	11000218; ERR044590	ENA SRA	ERR044590
16378	ERR127447	ERR127447; M	ENA SRA	ERR127447
16422	ERR045053	6000064; ERR045053	ENA SRA	ERR045053
16425	ERR127430	ERR127430; X	ENA SRA	ERR127430
16487	ERR127443	ERR127443; L	ENA SRA	ERR127443
16491	ERR127426	ERR127426; U	ENA SRA	ERR127426
16565	ERR127429	ERR127429; S	ENA SRA	ERR127429
16582	ERR127448	ERR127448; O	ENA SRA	ERR127448
16629	ERR127445	ERR127445; P	ENA SRA	ERR127445
43288	ERR026500	030-24	ENA SRA	ERR026500
55845	ERR027245	CCUG 27178 A	ENA SRA	ERR027245
59841	PRJNA55377	ACIS01; GCA_000174355.1; PRJNA30761; SAMN00001906	NCBI Assembly
60229	ATCC 19109	AFWI01; GCA_000222665.2; PRJNA68625; PRJNA72181	NCBI Assembly
60353	PCC 7420	ABRS01; GCA_000155555.1; PRJNA19325; PRJNA54695; SAMN02436227	NCBI Assembly
63214	SRR950448	MR1 #13	ENA SRA	SRR950448
63215	SRR950449	MR1 #13	ENA SRA	SRR950449
63216	SRR305200	CL03T12C61	ENA SRA	SRR305200
63217	SRR950446	MR1 #13	ENA SRA	SRR950446
63218	SRR292300	CL02T00C15	ENA SRA	SRR292300
63219	SRR401832	1_2_48FAA	ENA SRA	SRR401832
63220	SRR401833	1_2_48FAA	ENA SRA	SRR401833
63221	SRR357377	CL09T03C10	ENA SRA	SRR357377
63222	SRR089348		ENA SRA	SRR089348
63223	SRR768681	dnLKV3	ENA SRA	SRR768681
63224	SRR768682	dnLKV3	ENA SRA	SRR768682
63225	SRR536868	YIT 12058	ENA SRA	SRR536868
63226	SRR292322	CL02T12C04	ENA SRA	SRR292322
63227	SRR292336	CL03T12C18	ENA SRA	SRR292336
63228	SRR292323	CL02T12C01	ENA SRA	SRR292323
63229	SRR768684	dnLKV9	ENA SRA	SRR768684
63230	SRR768685	dnLKV9	ENA SRA	SRR768685
63231	SRR768687	dnLKV2	ENA SRA	SRR768687
63232	SRR768689	dnLKV2	ENA SRA	SRR768689
63233	SRR292297	CL03T12C37	ENA SRA	SRR292297
63234	SRR292333	CL03T00C23	ENA SRA	SRR292333
63235	SRR305233	CL03T00C23	ENA SRA	SRR305233
63236	SRR769326	dnLKV7	ENA SRA	SRR769326
63574	ERR027252	CCUG 5746	ENA SRA	ERR027252
63729	SRR402907	P 36-108	ENA SRA	SRR402907
63730	SRR611383	CL03T12C04	ENA SRA	SRR611383
63731	SRR611384	CL03T12C04	ENA SRA	SRR611384
63955	SRR610377	PCC 7376	ENA SRA	SRR610377
64881	SRR610378	PCC 7376	ENA SRA	SRR610378
65927	ERR027244	CCUG 25879	ENA SRA	ERR027244
65928	ERR027251	CCUG 346 T	ENA SRA	ERR027251
65929	ERR026510	CCUG 806	ENA SRA	ERR026510
65930	ERR026512	CCUG 17913 T	ENA SRA	ERR026512
65938	ERR026496	09002S1	ENA SRA	ERR026496
65942	ERR026503	8206	ENA SRA	ERR026503
65944	ERR026505	014-24	ENA SRA	ERR026505
65949	ERR033107	CCUG 41451 T	ENA SRA	ERR033107
66023	ERR026509	CCUG 24846	ENA SRA	ERR026509
66024	ERR026516	CCUG 27182	ENA SRA	ERR026516
66025	ERR027247	CCUG 18031	ENA SRA	ERR027247
66026	ERR027248	CCUG 24845	ENA SRA	ERR027248
66027	ERR028376	15883	ENA SRA	ERR028376
66028	ERR033102	CCUG 4007 T	ENA SRA	ERR033102
69122	1_2_48FAA	ACWG01; GCA_000185605.1; PRJNA40009; PRJNA61869; SAMN02463790	NCBI Assembly
69123	CL09T03C10	AGXW01; GCA_000304195.1; PRJNA181638; PRJNA64831; SAMN02463931	NCBI Assembly
69124	CL05T00C42	AGXO01; GCA_000273765.1; PRJNA181632; PRJNA64815; SAMN02463923	NCBI Assembly
69125	SD CC 1b	ADKP01; GCA_000178215.1; PRJNA42773; PRJNA47865; SAMN00007489	NCBI Assembly
69126	SD CC 2a	ADMP01; GCA_000178295.1; PRJNA42771; PRJNA47359; SAMN00007492	NCBI Assembly
69432	WH2	ATFI01; GCA_000463315.1; PRJNA183545; SAMN02436915	NCBI Assembly
90216	S13.1.2	ALPA01; GCA_000292285.1; PRJNA171728; PRJNA199569; SAMN02471844	NCBI Assembly
1002	PHSC20C1	AAOB01; GCA_000153145.1; PRJNA13373; PRJNA54153; SAMN02436159	NCBI Assembly
1401	HTCC2255	AATR01; GCA_000153745.1; PRJNA17677; PRJNA54467; SAMN02436106	NCBI Assembly
4118	SM4/1	FP929060.1; PRJNA45955	NCBI Reference
60548	JSC-12	AJUB01; GCA_000309945.1; PRJNA179140; PRJNA66005; SAMN02261267	NCBI Assembly
68705	SCGC AAA011-A05	ASLB01; GCA_000398105.1; PRJNA192344; PRJNA203621; SAMN02440525	NCBI Assembly
89849	planctomycete KSU-1	BAFH01; GCA_000296795.1; PRJDA163683; PRJDB68	NCBI Assembly
93743	Marine group II euryarchaeote SCGC AAA288-C18	ARPJ01; GCA_000382765.1; PRJNA201130; PRJNA66859; SAMN02261269	NCBI Assembly
93747	SAR116 cluster alpha proteobacterium HIMB100	AFXB01; GCA_000238815.2; PRJNA56093; PRJNA78325; SAMN02471789	NCBI Assembly
60493	S86	AFOE01; GCA_000220585.2; PRJNA65289; PRJNA81109; SAMN02470158	NCBI Assembly
726	A14S	GI:224535140; NZ_ABKB00000000; PRJNA28635; PRJNA55069	NCBI Assembly
5513	SRR501226	SRR501226	ENA SRA	SRR501226
5539	SRR501665	SRR501665	ENA SRA	SRR501665
5543	SRR501700	SRR501700	ENA SRA	SRR501700
5547	SRR501288	SRR501288	ENA SRA	SRR501288
5548	SRR501260	SRR501260	ENA SRA	SRR501260
5549	SRR530611	SRR530611	ENA SRA	SRR530611
5556	SRR530088	SRR530088	ENA SRA	SRR530088
5561	SRR520064	SRR520064	ENA SRA	SRR520064
5568	SRR519157	SRR519157	ENA SRA	SRR519157
5588	ERR135703	ERR135703	ENA SRA	ERR135703
5595	SRR501671	SRR501671	ENA SRA	SRR501671
5599	SRR520093	SRR520093	ENA SRA	SRR520093
5609	SRR501728	SRR501728	ENA SRA	SRR501728
5636	SRR520074	SRR520074	ENA SRA	SRR520074
5844	ERR162631	ERR162631	ENA SRA	ERR162631
5882	ERR175723	ERR175723	ENA SRA	ERR175723
5940	SRR530118	SRR530118	ENA SRA	SRR530118
6078	SRR501184	SRR501184	ENA SRA	SRR501184
6114	ERR197203	ERR197203	ENA SRA	ERR197203
6146	SRR501682	SRR501682	ENA SRA	SRR501682
6159	SRR501718	SRR501718	ENA SRA	SRR501718
6161	SRR520092	SRR520092	ENA SRA	SRR520092
6176	SRR519164	SRR519164	ENA SRA	SRR519164
6239	ERR178190	ERR178190	ENA SRA	ERR178190
6243	ERR197228	ERR197228	ENA SRA	ERR197228
6275	SRR514339	SRR514339	ENA SRA	SRR514339
6282	SRR513707	SRR513707	ENA SRA	SRR513707
6286	SRR530595	SRR530595	ENA SRA	SRR530595
6292	ERR162691	ERR162691	ENA SRA	ERR162691
6296	SRR530105	SRR530105	ENA SRA	SRR530105
7326	ERR178170	ERR178170	ENA SRA	ERR178170
7584	ERR162711	ERR162711	ENA SRA	ERR162711
7649	ERR178201	ERR178201	ENA SRA	ERR178201
7678	ERR144892	ERR144892	ENA SRA	ERR144892
7725	ERR178162	ERR178162	ENA SRA	ERR178162
7800	ERR137791	ERR137791	ENA SRA	ERR137791
7820	ERR137824	ERR137824	ENA SRA	ERR137824
7885	ERR144896	ERR144896	ENA SRA	ERR144896
7919	ERR178203	ERR178203	ENA SRA	ERR178203
7926	ERR178183	ERR178183	ENA SRA	ERR178183
7943	ERR137795	ERR137795	ENA SRA	ERR137795
7948	ERR180836	ERR180836	ENA SRA	ERR180836
7954	ERR144885	ERR144885	ENA SRA	ERR144885
39277	SRR640063	SRR640063	ENA SRA	SRR640063
39278	SRR640121	SRR640121	ENA SRA	SRR640121
39279	SRR640108	SRR640108	ENA SRA	SRR640108
39286	SRR641931	SRR641931	ENA SRA	SRR641931
39292	SRR640103	SRR640103	ENA SRA	SRR640103
42817	ERR217063	ERR217063	ENA SRA	ERR217063
42818	ERR217065	ERR217065	ENA SRA	ERR217065
42977	SRR639968	SRR639968	ENA SRA	SRR639968
42990	SRR640035	SRR640035	ENA SRA	SRR640035
43023	SRR641831	SRR641831	ENA SRA	SRR641831
43025	SRR641833	SRR641833	ENA SRA	SRR641833
43036	SRR641874	SRR641874	ENA SRA	SRR641874
43199	SRR785784	SRR785784	ENA SRA	SRR785784
43480	ERR294558	ERR294558	ENA SRA	ERR294558
43484	ERR294562	ERR294562	ENA SRA	ERR294562
43491	ERR294572	ERR294572	ENA SRA	ERR294572
43509	SRR639943	SRR639943	ENA SRA	SRR639943
43524	SRR639974	SRR639974	ENA SRA	SRR639974
43536	SRR640000	SRR640000	ENA SRA	SRR640000
43558	SRR640048	SRR640048	ENA SRA	SRR640048
43578	SRR640104	SRR640104	ENA SRA	SRR640104
43627	SRR641916	SRR641916	ENA SRA	SRR641916
43637	SRR641943	SRR641943	ENA SRA	SRR641943
43678	SRR652389	SRR652389	ENA SRA	SRR652389
43679	SRR652391	SRR652391	ENA SRA	SRR652391
46063	ERR182095	ERR182095	ENA SRA	ERR182095
46081	ERR182123	ERR182123	ENA SRA	ERR182123
46107	ERR200313	ERR200313	ENA SRA	ERR200313
46108	ERR200316	ERR200316	ENA SRA	ERR200316
46123	ERR200437	ERR200437	ENA SRA	ERR200437
46169	ERR212285	ERR212285	ENA SRA	ERR212285
46170	ERR212287	ERR212287	ENA SRA	ERR212287
46172	ERR212290	ERR212290	ENA SRA	ERR212290
46174	ERR212292	ERR212292	ENA SRA	ERR212292
46175	ERR212293	ERR212293	ENA SRA	ERR212293
46176	ERR212295	ERR212295	ENA SRA	ERR212295
46180	ERR212299	ERR212299	ENA SRA	ERR212299
46182	ERR212301	ERR212301	ENA SRA	ERR212301
46184	ERR212306	ERR212306	ENA SRA	ERR212306
46185	ERR212308	ERR212308	ENA SRA	ERR212308
46186	ERR212311	ERR212311	ENA SRA	ERR212311
63355	ERR273789	ERR273789	ENA SRA	ERR273789
87946	C2139_99	AIAM01; GCA_000446285.1; PRJNA79235; SAMN02435938	NCBI Assembly
87966	C581_05	AIBE01; GCA_000446645.1; PRJNA79273; SAMN02436009	NCBI Assembly
87967	C586_05	AIBG01; GCA_000446685.1; PRJNA79277; SAMN02435908	NCBI Assembly
87977	C79_08	AIBQ01; GCA_000446865.1; PRJNA79303; SAMN02435993	NCBI Assembly
87988	C887_10	AICB01; GCA_000447065.1; PRJNA79327; SAMN02435967	NCBI Assembly
88397	KOEGE 71 (186a)	AWAO01; GCA_000459855.1; PRJNA186270; PRJNA220825; SAMN01885880	NCBI Assembly
88412	KTE11	ANSR01; GCA_000350705.1; PRJNA157581; PRJNA184416; SAMN00847649	NCBI Assembly
88416	KTE114	ASTS01; GCA_000407765.1; PRJNA157561; PRJNA206298; SAMN00847639	NCBI Assembly
88462	KTE159	ASVR01; GCA_000408805.1; PRJNA165007; PRJNA206343; SAMN00854684	NCBI Assembly
88557	KTE31	ASTZ01; GCA_000407925.1; PRJNA157617; PRJNA206305; SAMN00847667	NCBI Assembly
88558	KTE33	ASQM01; GCA_000398885.1; PRJNA157621; PRJNA203506; SAMN00847669	NCBI Assembly
88579	KTE52	ASUT01; GCA_000408325.1; PRJNA164861; PRJNA206319; SAMN00854611	NCBI Assembly
88626	KTE96	ASVD01; GCA_000408525.1; PRJNA164937; PRJNA206329; SAMN00854649	NCBI Assembly
88676	MC6003	ATNV01; GCA_000418595.1; PRJNA203060; SAMN02436757	NCBI Assembly
98000	SRR1181537		ENA SRA	SRR1181537
99431	SRR1505478		ENA SRA	SRR1505478
932	W619	GCF_000019445.1; NC_010501.1; PRJNA17053; PRJNA58651; SAMN02598376	NCBI Reference
1694	ATCC 11528	ACHU02; GCA_000159835.1; PRJNA32261; PRJNA55559; SAMN00002878	NCBI Assembly
59862	QM	AHGZ01; GCA_000262005.1; PRJNA179399; PRJNA78179; SAMN02470886	NCBI Assembly
59872	SJ9	AXUP01; GCA_000500605.1; PRJNA215705; PRJNA230568; SAMN02470221	NCBI Assembly
67965	NCIMB 11764	NZ_CM001560.1; PRJNA172562; PRJNA199597	NCBI Assembly
67968	Q8r1-96	NZ_CM001512.1; PRJNA181713; PRJNA67537	NCBI Assembly
67978	HB3267	NC_019905.1; NC_019906.1; PRJNA171349; PRJNA184078	NCBI Reference
67981	S16	NC_015733.1; PRJNA67881; PRJNA68747	NCBI Reference
69148	Wayne1	CADW01; GCA_000285355.1; PRJNA199529; PRJNA65793	NCBI Assembly
69153	glycinea str. race 4	ADWY01; GCA_000143005.1; PRJNA181420; PRJNA33197; SAMN02471322	NCBI Assembly
71735	BBc6R8	AKXH02; GCA_000297195.2; PRJNA180761; PRJNA20583; SAMN02304079	NCBI Assembly
71736	BRIP34879	AMZW01; GCA_000334015.1; PRJNA169520; PRJNA185793; SAMN02469655	NCBI Assembly
71740	HK44	AFOY02; GCA_000217955.3; PRJNA200770; PRJNA67805; SAMN02471959	NCBI Assembly
71743	NZ011	AJXJ01; GCA_000276585.1; PRJNA200139; PRJNA32035; SAMN02471726	NCBI Assembly
71745	NZI7	AJXF01; GCA_000275905.1; PRJNA32039; SAMN02471730	NCBI Assembly
71748	Wood1R	CAFF01; GCA_000285615.1; PRJEA73041	NCBI Assembly
71753	EGD-AQ5	AVQF01; GCA_000465575.1; PRJNA215962; PRJNA220574; SAMN02469681	NCBI Assembly
71755	CECT 5344	CAIG01; GCA_000297075.1; PRJEA171984; PRJEB27	NCBI Assembly
71756	B001	CAED01; GCA_000285395.1; PRJEA68177; PRJNA199531	NCBI Assembly
71758	CSV86	AMWJ01; GCA_000319305.1; PRJNA183497; PRJNA65243; SAMN02472262	NCBI Assembly
71762	MTCC 5279	AMZE01; GCA_000411615.1; PRJNA176888; SAMN01840335	NCBI Assembly
71766	S610	AYJQ01; GCA_000497385.1; PRJNA218557; PRJNA229748; SAMN02470268	NCBI Assembly
71786	CC1417	AVEO02; GCA_000452825.2; PRJNA211390; SAMN02471559	NCBI Assembly
71789	CC1513	AVEL02; GCA_000452765.2; PRJNA211395; SAMN02471573	NCBI Assembly
71790	CC1524	AVEK02; GCA_000452745.2; PRJNA211397; SAMN02471572	NCBI Assembly
71795	CC1629	AVEE02; GCA_000452645.2; PRJNA211406; SAMN02471553	NCBI Assembly
71843	aesculi str. 0893_23	AEAD01; GCA_000145685.1; PRJNA181486; PRJNA33201; SAMN02471319	NCBI Assembly
71844	aesculi str. 2250	ACXT01; GCA_000163275.1; PRJNA39921; PRJNA56009; SAMN02471154	NCBI Assembly
71845	aesculi str. NCPPB 3681	ACXS01; GCA_000163255.1; PRJNA39839; PRJNA56007; SAMN00002867	NCBI Assembly
71850	glycinea str. B076	AEGG01; GCA_000187045.2; PRJNA179600; PRJNA51517; SAMN02471826	NCBI Assembly
71852	lachrymans str. M301315	AEAF01; GCA_000146005.1; PRJNA181488; PRJNA33205; SAMN02471323	NCBI Assembly
71855	mori str. 301020	AEAG01; GCA_000145765.1; PRJNA181489; PRJNA33207; SAMN02471311	NCBI Assembly
71858	phaseolicola 1644R	AGAS01; GCA_000225805.1; PRJNA72523; SAMN02471563	NCBI Assembly
71864	tabaci str. 6605	AJXI01; GCA_000275945.1; PRJNA165717; PRJNA200138; SAMN02471736	NCBI Assembly
71869	UB246	AVEQ01; GCA_000452865.1; PRJNA211378; SAMN02230600	NCBI Assembly
204	Ech703	NC_012880; PRJNA33069; PRJNA59363	NCBI Reference
233	Ech1591	NC_012912; PRJNA31295; PRJNA59297	NCBI Reference
351	5_1_39BFAA	ACII00000000; ACII02; GCA_000159975.2; PRJNA32503; PRJNA55629; SAMN02463719	NCBI Assembly
408	Ann-1	AAAM04; GCA_000166855.2; NZ_AAAM00000000; PRJNA261; PRJNA54099; SAMN02441076	NCBI Assembly
424	AA4	ACEV01; GCA_000158875.1; NZ_ACEV00000000; PRJNA33599; PRJNA55821; SAMN02595297	NCBI Assembly
464	Ako-1	DSM 3389; NZ_ACQZ00000000; PRJNA32585; PRJNA55639	NCBI Reference
506	ATCC43243	ABVQ01; GCA_000155855.1; NZ_ABVQ00000000; PRJNA27825; PRJNA54987; SAMN02415621	NCBI Assembly
532	Rock3-42	ACMK01; GCA_000161235.1; NZ_ACMK00000000; PRJNA29681; PRJNA55187; SAMN00727712	NCBI Assembly
536	W	ABCZ02; GCA_000181595.1; NZ_ABCZ02000000; PRJNA17717; PRJNA54483; SAMN02436288	NCBI Assembly
542	DSM2048	ACMU01; GCA_000003925.1; NZ_ACMU00000000; PRJNA29701; PRJNA55207; SAMN00727646	NCBI Assembly
644	FSL F2-515	AARI02; NZ_AARI02000000; PRJNA17297; PRJNA54421	NCBI Assembly
648	FSL J2-003	NZ_AARM02000000; PRJNA17305; PRJNA54429	NCBI Assembly
808	DSM15831	ACLD01	NCBI Assembly
927	EIB202	NC_013508.1; PRJNA28539; PRJNA41819	NCBI Reference
951	T6c	NC_008228; PRJNA13454; PRJNA58283	NCBI Reference
1025	HTCC2649	AAMN01; GCA_000152705.1; PRJNA13546; PRJNA54213; SAMN00622971	NCBI Assembly
1035	CPHL_A	ACHP01; GCA_000159755.1; PRJNA34553; PRJNA55877; SAMN02595306	NCBI Assembly
1038	H37Ra	AAYK01; GCA_000169515.1; PRJNA18649; PRJNA54595; SAMN02469331	NCBI Assembly
1046	T92	ABLN01; GCA_000155185.1; PRJNA29169; PRJNA55099; SAMN02595226	NCBI Assembly
1049	F0233	ACVN02; GCA_000478805.1; PRJNA221594; PRJNA31003; SAMN02436184	NCBI Assembly
1086	ATCC 33889	NC_007575; PRJNA13019; PRJNA58185	NCBI Reference
1143	Rs-D17	PRJNA59059	NCBI Reference
1149	A0442	ABKG01; GCA_000181935.1; PRJNA27915; PRJNA54997; SAMN02470279	NCBI Assembly
1151	A0488	ABJC01; GCA_000181835.1; PRJNA27913; PRJNA54995; SAMN02470254	NCBI Assembly
1152	A2012	AAAC01; GCA_000006155.2; PRJNA299; PRJNA54101; SAMN02435829	NCBI Assembly
1160	03BB108	ABDM02; GCA_000181655.1; PRJNA19959; PRJNA54835; SAMN02436291	NCBI Assembly
1163	AH1134	ABDA02; GCA_000181615.1; PRJNA17719; PRJNA54485; SAMN02436322	NCBI Assembly
1178	G9241	AAEK01; GCA_000167215.1; PRJNA10788; PRJNA54129; SAMN02435890	NCBI Assembly
1179	H3081.97	ABDL02; GCA_000171035.2; PRJNA19957; PRJNA54833; SAMN02436290	NCBI Assembly
1183	NVH0597-99	ABDK02; GCA_000181635.1; PRJNA19955; PRJNA54831; SAMN02436289	NCBI Assembly
1190	ATCC 35646	AAJM01; GCA_000167695.1; PRJNA15522; PRJNA54295; SAMN02470058	NCBI Assembly
1213	ATCC 27305	ACGG01; GCA_000159175.1; PRJNA31481; PRJNA55493; SAMN00001468	NCBI Assembly
1214	ATCC 11577	ACGH01; GCA_000159195.1; PRJNA31483; PRJNA55495; SAMN00001469	NCBI Assembly
1272	89/1591	AAFA03; GCA_000167375.1; PRJNA12417; PRJNA54139; SAMN02441756	NCBI Assembly
1285	DSM 2876	ABWN01; GCA_000156015.1; PRJNA28999; PRJNA55091; SAMN00008799	NCBI Assembly
1325	DSM 4150	ABVG02; GCA_000173015.1; PRJNA28257; PRJNA55013; SAMN02441805	NCBI Assembly
1391	2.1	ABIE01; PRJNA19353; PRJNA54715	NCBI Assembly
1392	BS107	ABIF01; DSM 17395	NCBI Assembly
1396	GR56	ABRB01; GCA_000172755.1; PRJNA29561; PRJNA55141; SAMN02469454	NCBI Assembly
1397	IE4771	ABRC01; GCA_000172775.1; PRJNA29563; PRJNA55143; SAMN02469453	NCBI Assembly
1433	Marseille	NC_009659; PRJNA16549; PRJNA58603	NCBI Reference
1440	SK114	ACQV01; GCA_000175275.1; PRJNA34085; PRJNA55859; SAMN00001913	NCBI Assembly
1455	ATCC 29256	ACKO02; GCA_000174655.1; PRJNA30481; PRJNA55323; SAMN00008842	NCBI Assembly
1484	DSM 17117	NC_011138; PRJNA13374; PRJNA58251	NCBI Reference
1509	Azul-94	ACLG01; GCA_000174675.1; PRJNA54087; PRJNA7; SAMN02471365	NCBI Assembly
1525	B128	ABSY01; GCA_000172955.1; PRJNA30397; PRJNA55309; SAMN02472068	NCBI Assembly
1528	HPKX_438_CA4C1	ABJP01; GCA_000172215.1; PRJNA28545; PRJNA55041; SAMN00000755	NCBI Assembly
1534	SS	ABBY01; GCA_000170695.1; PRJNA18685; PRJNA54599; SAMN02470513	NCBI Assembly
1551	101-1	AAMK02; GCA_000168095.1; PRJNA16193; PRJNA54363; SAMN02435838	NCBI Assembly
1552	53638	AAKB02; GCA_000167915.2; PRJNA15639; PRJNA54321; SAMN02435879	NCBI Assembly
1554	B171	AAJX02; GCA_000167895.2; PRJNA15630; PRJNA54319; SAMN02435887	NCBI Assembly
1555	B7A	AAJT02; GCA_000167815.1; PRJNA15572; PRJNA54297; SAMN02435852	NCBI Assembly
1556	E110019	AAJW02; GCA_000167875.1; PRJNA15578; PRJNA54303; SAMN02435896	NCBI Assembly
1557	E22	AAJV02; GCA_000167855.1; PRJNA15577; PRJNA54301; SAMN02435878	NCBI Assembly
1558	F11	AAJU02; GCA_000167835.1; PRJNA15576; PRJNA54299; SAMN02435853	NCBI Assembly
1559	EC4024	ABJT01; GCA_000155005.1; PRJNA27747; PRJNA54969; SAMN02436231	NCBI Assembly
1560	EC4042	ABHM02; GCA_000181775.1; PRJNA27737; PRJNA54961; SAMN02436173	NCBI Assembly
1562	EC4076	ABHQ01; GCA_000171955.1; PRJNA27745; PRJNA54967; SAMN02436230	NCBI Assembly
1563	EC4113	ABHP01; GCA_000171935.1; PRJNA27743; PRJNA54965; SAMN02436229	NCBI Assembly
1564	EC4196	AKMC01; GCA_000267445.1; PRJNA181776; PRJNA65917; SAMN02435954	NCBI Assembly
1565	EC4206	ABHK02; GCA_000181735.1; PRJNA27735; PRJNA54959; SAMN02436318	NCBI Assembly
1566	EC4401	ABHR01; GCA_000171975.1; PRJNA27749; PRJNA54971; SAMN02436281	NCBI Assembly
1567	EC4486	ABHS01; GCA_000171995.1; PRJNA27751; PRJNA54973; SAMN02436174	NCBI Assembly
1568	EC4501	ABHT01; GCA_000172015.1; PRJNA27753; PRJNA54975; SAMN02436282	NCBI Assembly
1569	EC508	ABHW01; GCA_000172055.1; PRJNA27755; PRJNA54977; SAMN02436284	NCBI Assembly
1570	EC869	ABHU01; GCA_000172035.1; PRJNA27757; PRJNA54979; SAMN02436283	NCBI Assembly
1578	22.1-21	AAZD01; GCA_000169735.1; PRJNA16398; PRJNA54389; SAMN02393738	NCBI Assembly
1689	2192	AAKW01; GCA_000152545.1; PRJNA16171; PRJNA54357; SAMN02595211	NCBI Assembly
1698	4,[5],12:i:- CVM23701	ABAO01; GCA_000170255.1; PRJNA19465; PRJNA54763; SAMN02415273	NCBI Assembly
1700	Heidelberg SL486	ABEL01; GCA_000171315.1; PRJNA20065; PRJNA54859; SAMN02415245	NCBI Assembly
1702	Kentucky CDC 191	ABEI01; GCA_000171275.1; PRJNA20069; PRJNA54861; SAMN02415243	NCBI Assembly
1703	Kentucky CVM29188	ABAK02; GCA_000170195.2; PRJNA19457; PRJNA54757; SAMN02415270	NCBI Assembly
1705	Saintpaul SARA23	ABAM02; GCA_000170215.1; PRJNA19461; PRJNA54759; SAMN02415271	NCBI Assembly
1706	Saintpaul SARA29	ABAN01; GCA_000170235.1; PRJNA19463; PRJNA54761; SAMN02415272	NCBI Assembly
1707	Schwarzengrund SL480	ABEJ01; GCA_000171295.1; PRJNA20071; PRJNA54863; SAMN02415244	NCBI Assembly
1708	Typhi 404ty	CAAQ01; GCA_000180195.1; PRJEA28289; PRJNA55015	NCBI Assembly
1709	Typhi AG3	CAAY01; GCA_000180355.1; PRJEA28307; PRJNA55031	NCBI Assembly
1711	Typhi E01-6750	CAAS01; GCA_000180235.1; PRJEA28293; PRJNA55019	NCBI Assembly
1712	Typhi E02-1180	CAAT01; GCA_000180255.1; PRJEA28295; PRJNA55021	NCBI Assembly
1715	Typhi E98-3139	CAAZ01; GCA_000180375.1; PRJEA28309; PRJNA55033	NCBI Assembly
1716	Typhi J185	CAAW01; GCA_000180315.1; PRJEA28303; PRJNA55027	NCBI Assembly
1719	Weltevreden HI_N05-537	ABFF01; GCA_000171495.1; PRJNA20591; PRJNA54905; SAMN02415247	NCBI Assembly
1722	D9	ACDL01; GCA_000158395.1; PRJNA32507; PRJNA55631; SAMN02463720	NCBI Assembly
1735	NCTC 8457	AAWD01; GCA_000153945.1; PRJNA18497; PRJNA54589; SAMN02435855	NCBI Assembly
1740	V51	AAKI02; GCA_000152465.1; PRJNA15669; PRJNA54329; SAMN02435835	NCBI Assembly
1800	NGR234 (ANU265)	NC_012587; PRJNA21101; PRJNA59081	NCBI Reference
1859	BRL-230010	AARF01; GCA_000153605.1; PRJNA13476; SAMN00253843	NCBI Assembly
1889	UG05-0454	AAYR01; GCA_000169615.1; PRJNA17691; PRJNA54479; SAMN02404404	NCBI Assembly
1907	484-93		ENA SRA
2046	MRSA_16B	ERR103397	ENA SRA	ERR103397
2419	HUR18	ERR064910	ENA SRA	ERR064910
2572	16B_repeat		ENA SRA	ERR103397
2873	RH0600012509		ENA SRA	ERR038048
2940	M67633		ENA SRA	ERR038115
4121	Dsem	NC_012960.1; PRJNA32135; PRJNA59311	NCBI Reference
4159	CARI	GCF_000147015.1; NC_014497.1; PRJNA224116; SAMN02604227	NCBI Reference
4222	ERR025077	4_MMMDA	ENA SRA	ERR025077
4260	SRR031649	6503	ENA SRA	SRR031649
4832	ERR126263		ENA SRA	ERR126263
5002	SRR064686		ENA SRA	SRR064686
8694	ERR028081	PL MIOG 2837	ENA SRA	ERR028081
9594	ERR189752		ENA SRA	ERR189752
9847	ERR111965	NS7133	ENA SRA	ERR111965
10464	ERR071990		ENA SRA	ERR071990
10470	ERR027326		ENA SRA	ERR027326
10482	ERR189741		ENA SRA	ERR189741
10841	ERR028318		ENA SRA	ERR028318
10845	ERR017801		ENA SRA	ERR017801
13046	ERR108352		ENA SRA	ERR108352
17018	ERR028322		ENA SRA	ERR028322
17024	ERR028323		ENA SRA	ERR028323
17038	ERR046918		ENA SRA	ERR046918
17046	ERR046750		ENA SRA	ERR046750
17072	ERR046747		ENA SRA	ERR046747
17082	ERR046748		ENA SRA	ERR046748
17091	ERR037525		ENA SRA	ERR037525
17132	ERR028324		ENA SRA	ERR028324
17205	ERR046961		ENA SRA	ERR046961
17211	ERR046933		ENA SRA	ERR046933
17244	ERR031458		ENA SRA	ERR031458
17559	ERR123947		ENA SRA	ERR123947
17742	ERR161044		ENA SRA	ERR161044
18017	ERR068305	C18354	ENA SRA	ERR068305
18663	ERR046774		ENA SRA	ERR046774
18667	ERR046749		ENA SRA	ERR046749
18750	ERR228182		ENA SRA	ERR228182
18755	ERR031459		ENA SRA	ERR031459
19084	ERR228166		ENA SRA	ERR228166
19143	ERR211199		ENA SRA	ERR211199
22073	ERR031484		ENA SRA	ERR031484
22186	ERR228223		ENA SRA	ERR228223
22397	ERR212052		ENA SRA	ERR212052
22584	JS623	CP003078.1; PRJNA184820; PRJNA60055; SAMN02261384	NCBI Reference
22766	ERR233334		ENA SRA	ERR233334
22767	ERR233335		ENA SRA	ERR233335
22768	ERR233336		ENA SRA	ERR233336
22887	ERR028345		ENA SRA	ERR028345
22917	ERR046954		ENA SRA	ERR046954
23060	ERR181980		ENA SRA	ERR181980
23113	ERR161048		ENA SRA	ERR161048
23208	ERR229952		ENA SRA	ERR229952
24132	CVM29188	ABAK02; GCA_000170195.2; PRJNA19457; PRJNA54757; SAMN02415270	NCBI Assembly
26421	ERR031463		ENA SRA	ERR031463
26444	ERR046989		ENA SRA	ERR046989
26455	ERR031460		ENA SRA	ERR031460
26530	ERR031479		ENA SRA	ERR031479
26600	ERR234682		ENA SRA	ERR234682
26606	ERR212091		ENA SRA	ERR212091
26782	ERR234680		ENA SRA	ERR234680
26879	ERR234679		ENA SRA	ERR234679
26910	ERR234678		ENA SRA	ERR234678
28271	ERR031478		ENA SRA	ERR031478
28272	ERR031480		ENA SRA	ERR031480
28295	ERR234676		ENA SRA	ERR234676
30759	ERR031455		ENA SRA	ERR031455
30807	ERR266538		ENA SRA	ERR266538
30877	ERR234675		ENA SRA	ERR234675
30923	ERR234677		ENA SRA	ERR234677
32974	ERR051578		ENA SRA	ERR051578
33123	ERR054528		ENA SRA	ERR054528
34699	SRR500726		ENA SRA	SRR500726
34701	SRR500740		ENA SRA	SRR500740
34705	SRR493340		ENA SRA	SRR493340
35514	ERR110049		ENA SRA	ERR110049
35590	ERR110080		ENA SRA	ERR110080
35741	ERR190463		ENA SRA	ERR190463
35759	ERR190477		ENA SRA	ERR190477
36775	ERR197562		ENA SRA	ERR197562
36776	ERR197564		ENA SRA	ERR197564
36778	ERR197567		ENA SRA	ERR197567
36799	ERR197589		ENA SRA	ERR197589
37110	ERR246935		ENA SRA	ERR246935
37269	SRR354185		ENA SRA	SRR354185
37278	SRR387322	WC-323	ENA SRA	SRR387322
37426	SRR633898	VD136	ENA SRA	SRR633898
37440	SRR634104	VD136	ENA SRA	SRR634104
37451	SRR642158	VD136	ENA SRA	SRR642158
37462	SRR642774	VD136	ENA SRA	SRR642774
40375	ERR056744		ENA SRA	ERR056744
41406	ERR108690		ENA SRA	ERR108690
41837	ERR234106	541504	ENA SRA	ERR234106
41864	ERR234176	257702	ENA SRA	ERR234176
41868	ERR234184	538302	ENA SRA	ERR234184
41875	ERR234199	DY135	ENA SRA	ERR234199
41877	ERR234204	DY26	ENA SRA	ERR234204
42423	ERR294241		ENA SRA	ERR294241
42424	ERR294242		ENA SRA	ERR294242
42425	ERR294243		ENA SRA	ERR294243
42426	ERR294244		ENA SRA	ERR294244
42430	ERR294249		ENA SRA	ERR294249
42571	ERR330723		ENA SRA	ERR330723
44285	ERR316087		ENA SRA	ERR316087
44863	ERR051498		ENA SRA	ERR051498
44954	ERR064033		ENA SRA	ERR064033
45101	ERR316576		ENA SRA	ERR316576
46199	ERR200336		ENA SRA	ERR200336
46200	ERR200338		ENA SRA	ERR200338
46201	ERR200340		ENA SRA	ERR200340
46202	ERR200341		ENA SRA	ERR200341
46203	ERR200342		ENA SRA	ERR200342
49191	ERR350172		ENA SRA	ERR350172
49425	ERR351712		ENA SRA	ERR351712
50960	ERR351927		ENA SRA	ERR351927
51306	ERR351573		ENA SRA	ERR351573
52225	ERR351884		ENA SRA	ERR351884
55427	16/4	FP929036.1; NC_021031.1; PRJNA197155; PRJNA39147	NCBI Reference
55737	NRRL 5491	CP006567.1; NC_022785.1; PRJNA207502; PRJNA227224	NCBI Reference
58540	ERR319537		ENA SRA	ERR319537
58707	SYK-6	NC_015974.1; NC_015976.1; PRJNA67115; PRJNA73353	NCBI Reference
58980	NCTC 8102	AIEJ01; GCA_000248315.2; PRJNA200041; PRJNA62413; SAMN02471604	NCBI Assembly
58982	DSM 9306	AIEF01; GCA_000248235.2; PRJNA200040; PRJNA62425; SAMN02471595	NCBI Assembly
59081	ICM58	ALIY01; GCA_000283035.1; PRJNA171969; PRJNA78555; SAMN00828781	NCBI Assembly
59104	DV1-F-3	AFSH01; GCA_000245315.1; PRJNA171172; PRJNA68565; SAMN02435815	NCBI Assembly
59116	dnLKV3	ASSP01; GCA_000403195.2; PRJNA175977; PRJNA207384; SAMN01730986	NCBI Assembly
59165	470-4	AMFA01; GCA_000318405.1; PRJNA183780; PRJNA67195; SAMN02436690	NCBI Assembly
59204	HIMB058	ATTF01; GCA_000419545.1; PRJNA218911; PRJNA82953; SAMN02440920	NCBI Assembly
59220	F0087	AFHP01; GCA_000213295.1; PRJNA43127; PRJNA66905; SAMN00189097	NCBI Assembly
59248	90A7	AGYN01; GCA_000371525.1; PRJNA201464; PRJNA64865; SAMN02596764	NCBI Assembly
59256	ATCC 9714	APWR01; GCA_000444075.1; PRJNA188695; PRJNA220208; SAMN02470117	NCBI Assembly
59267	B-9	APCR01; GCA_000410635.1; PRJNA190780; PRJNA208070; SAMN02469432	NCBI Assembly
59363	30_1	ADLY01; GCA_000234175.1; PRJNA46415; PRJNA76953; SAMN02463864	NCBI Assembly
59386	MS220-5C	AOTS01; GCA_000341755.1; PRJNA199945; PRJNA60085; SAMN02261264	NCBI Assembly
59388	SCGC AAA536-P05	ARQV01; GCA_000384835.1; PRJNA195658; PRJNA201149; SAMN02440971	NCBI Assembly
59392	1_1_36S	ADLZ01; GCA_000242215.1; PRJNA46417; PRJNA81603; SAMN02463865	NCBI Assembly
59415	HK 85	AFUV01; GCA_000223275.2; PRJNA67189; PRJNA72189; SAMN00621708	NCBI Assembly
59445	PRJNA221611	AWTR01; PRJNA218561	NCBI Assembly
59490	BDU 20041	AAZV01; PRJNA19525; PRJNA54785	NCBI Assembly
59515	200801925	AKWK02; GCA_000306355.2; PRJNA167249; PRJNA193751; SAMN01036858	NCBI Assembly
59581	PRJNA167862	AJUC01; L12; PRJNA56115	NCBI Assembly
59642	77MFTsu3.2	AQYI01; GCA_000380465.1; PRJNA185292; PRJNA199118; SAMN02441056	NCBI Assembly
59645	AO20a11	AMCB01; GCA_000409605.1; PRJNA169005; PRJNA208193; SAMN02471782	NCBI Assembly
59695	348MFTsu5.1	ARTM01; GCA_000383535.1; PRJNA187945; PRJNA201195; SAMN02440967	NCBI Assembly
59832	JG1	AJMP01; GCA_000259115.1; PRJNA104943; PRJNA177806; SAMN02470762	NCBI Assembly
59842	EGD-HP2	AVPH01; GCA_000462205.1; PRJNA215707; PRJNA220570; SAMN02469687	NCBI Assembly
59858	N1	AJLO01; GCA_000258575.1; PRJNA156719; PRJNA176938; SAMN02470951	NCBI Assembly
59899	HPC(L)	AMQQ01; GCA_000304595.1; PRJNA174202; PRJNA177323; SAMN02470626	NCBI Assembly
59986	TrichCH4B	ACNZ01; GCA_000161815.1; PRJNA37909; PRJNA55971; SAMN02436261	NCBI Assembly
60020	ATCC 700338	AEEL01; GCA_000146405.1; PRJNA50519; PRJNA52359; SAMN00117534	NCBI Assembly
60026	SK1302	AEDY01; GCA_000148975.2; PRJNA50779; PRJNA59469; SAMN02435821	NCBI Assembly
60056	TCI-348	AGGV01; GCA_000228185.2; PRJNA200852; PRJNA71913; SAMN02436463	NCBI Assembly
60057	TCI-349	AGGW01; GCA_000228205.2; PRJNA200853; PRJNA71915; SAMN02436535	NCBI Assembly
60065	TCI-374	AGHE01; GCA_000228365.2; PRJNA200861; PRJNA71931; SAMN02436457	NCBI Assembly
60066	TCI-376	AGHF01; GCA_000228385.2; PRJNA200862; PRJNA71933; SAMN02436540	NCBI Assembly
60144	AL2	ARFM01; GCA_000374265.1; PRJNA173785; PRJNA199280; SAMN02441377	NCBI Assembly
60210	F6 str. FF-238	AJYW01; GCA_000272145.1; PRJNA167003; PRJNA200165; SAMN02470455	NCBI Assembly
60239	M97	AQPR01; GCA_000401255.1; PRJNA196946; PRJNA206095; SAMN02469646	NCBI Assembly
60240	NCPPB1131	AGHY01; GCA_000226895.2; PRJNA200877; PRJNA73023; SAMN00752559	NCBI Assembly
60350	ARB2	AMPI01; GCA_000304615.1; PRJNA173864; PRJNA199784; SAMN02471973	NCBI Assembly
60361	340MFSha3.1	ARTB01; GCA_000383315.1; PRJNA187939; PRJNA201184; SAMN02440964	NCBI Assembly
60560	North American	AACR01; GCA_000190395.1; PRJNA198912; PRJNA441; SAMN02471829	NCBI Assembly
60571	F0436	AFUH01; GCA_000221565.2; PRJNA52051; PRJNA71189; SAMN00116783	NCBI Assembly
60603	DSM 18276	ARNG01; GCA_000382165.1; PRJNA187094; PRJNA200427; SAMN02441649	NCBI Assembly
60620	PAMC 21357	AHWA01; GCA_000247645.2; PRJNA172846; PRJNA76641; SAMN02470161	NCBI Assembly
60653	3_1_syn1	ACUH01; GCA_000238615.1; PRJNA39419; PRJNA80429; SAMN02463783	NCBI Assembly
60655	273MFTsu3.1	ARTT01; GCA_000383675.1; PRJNA187938; PRJNA201202; SAMN02440959	NCBI Assembly
60703	SRR942669	1277	ENA SRA	SRR942669
60761	ERR278183		ENA SRA	ERR278183
61555	ERR257687		ENA SRA	ERR257687
61588	ERR276933		ENA SRA	ERR276933
61710	ERR311554		ENA SRA	ERR311554
61753	ERR314528		ENA SRA	ERR314528
61754	ERR314529		ENA SRA	ERR314529
61827	ERR315152		ENA SRA	ERR315152
62068	SRR088942		ENA SRA	SRR088942
62069	SRR088943		ENA SRA	SRR088943
63291	SRR536823		ENA SRA	SRR536823
63575	SRR387668		ENA SRA	SRR387668
64715	ERR085300		ENA SRA	ERR085300
64716	ERR085320		ENA SRA	ERR085320
64871	ERR203976		ENA SRA	ERR203976
64908	SRR611254		ENA SRA	SRR611254
65003	ERR331146		ENA SRA	ERR331146
65055	SRR333524		ENA SRA	SRR333524
65057	SRR333527		ENA SRA	SRR333527
65084	ERR222680		ENA SRA	ERR222680
65106	ERR085316		ENA SRA	ERR085316
65495	ERR025124		ENA SRA	ERR025124
65697	ERR037529		ENA SRA	ERR037529
66516	SRR063792		ENA SRA	SRR063792
66742	ERR234139	GQ856	ENA SRA	ERR234139
66743	ERR234142	1047301	ENA SRA	ERR234142
66744	ERR234143	1048001	ENA SRA	ERR234143
66745	ERR234144	256902	ENA SRA	ERR234144
66746	ERR234145	348203	ENA SRA	ERR234145
66747	ERR234146	349404	ENA SRA	ERR234146
66748	ERR234147	533304	ENA SRA	ERR234147
66749	ERR234148	533604	ENA SRA	ERR234148
66750	ERR234149	553604	ENA SRA	ERR234149
66752	ERR234151	ABCG	ENA SRA	ERR234151
66764	ERR234186	546802	ENA SRA	ERR234186
66770	ERR234202	DY20	ENA SRA	ERR234202
66774	ERR234212	H37Rv	ENA SRA	ERR234212
66784	ERR234254	N0091	ENA SRA	ERR234254
66785	ERR234255	N0092	ENA SRA	ERR234255
66787	ERR234257	N0099	ENA SRA	ERR234257
66798	SRR022532	ravenel	ENA SRA	SRR022532
66806	SRR022878	1182103	ENA SRA	SRR022878
66807	SRR022879	544404	ENA SRA	SRR022879
66808	SRR022880	414104	ENA SRA	SRR022880
66832	ERR234214	N0014	ENA SRA	ERR234214
66849	ERR234261	N0115	ENA SRA	ERR234261
66875	ERR386859		ENA SRA	ERR386859
66900	ERR386988		ENA SRA	ERR386988
67022	ERR439931		ENA SRA	ERR439931
67023	ERR439937		ENA SRA	ERR439937
67024	ERR439938		ENA SRA	ERR439938
67025	ERR439939		ENA SRA	ERR439939
67026	ERR439940		ENA SRA	ERR439940
67027	ERR439941		ENA SRA	ERR439941
67030	ERR439944		ENA SRA	ERR439944
67031	ERR439946		ENA SRA	ERR439946
67032	ERR439947		ENA SRA	ERR439947
67033	ERR439948		ENA SRA	ERR439948
67034	ERR439949		ENA SRA	ERR439949
67035	ERR439950		ENA SRA	ERR439950
67036	ERR439951		ENA SRA	ERR439951
67037	ERR439952		ENA SRA	ERR439952
67038	ERR439953		ENA SRA	ERR439953
67039	ERR439954		ENA SRA	ERR439954
67040	ERR439955		ENA SRA	ERR439955
67041	ERR439956		ENA SRA	ERR439956
67042	ERR439957		ENA SRA	ERR439957
67043	ERR439958		ENA SRA	ERR439958
67044	ERR439959		ENA SRA	ERR439959
67045	ERR439960		ENA SRA	ERR439960
67046	ERR439961		ENA SRA	ERR439961
67047	ERR439962		ENA SRA	ERR439962
67048	ERR439963		ENA SRA	ERR439963
67049	ERR439964		ENA SRA	ERR439964
67050	ERR439965		ENA SRA	ERR439965
67052	ERR439967		ENA SRA	ERR439967
67053	ERR439968		ENA SRA	ERR439968
67054	ERR439969		ENA SRA	ERR439969
67055	ERR439970		ENA SRA	ERR439970
67056	ERR439971		ENA SRA	ERR439971
67057	ERR439972		ENA SRA	ERR439972
67058	ERR439973		ENA SRA	ERR439973
67061	ERR439976		ENA SRA	ERR439976
67062	ERR439977		ENA SRA	ERR439977
67063	ERR439978		ENA SRA	ERR439978
67064	ERR439979		ENA SRA	ERR439979
67065	ERR439980		ENA SRA	ERR439980
67066	ERR439981		ENA SRA	ERR439981
67067	ERR439983		ENA SRA	ERR439983
67068	ERR439984		ENA SRA	ERR439984
67069	ERR439985		ENA SRA	ERR439985
67070	ERR439986		ENA SRA	ERR439986
67071	ERR439987		ENA SRA	ERR439987
67072	ERR439988		ENA SRA	ERR439988
67073	ERR439989		ENA SRA	ERR439989
67074	ERR439990		ENA SRA	ERR439990
67075	ERR439991		ENA SRA	ERR439991
67076	ERR439992		ENA SRA	ERR439992
67077	ERR439993		ENA SRA	ERR439993
67078	ERR439994		ENA SRA	ERR439994
67079	ERR439995		ENA SRA	ERR439995
67080	ERR439996		ENA SRA	ERR439996
67081	ERR439997		ENA SRA	ERR439997
67082	ERR439998		ENA SRA	ERR439998
67275	SRR1140691		ENA SRA	SRR1140691
67296	SRR1144748		ENA SRA	SRR1144748
67328	PHEA-2	NC_016603.1; PRJNA51267; PRJNA83123	NCBI Reference
67329	WJ10621	NZ_CM001194.1; PRJNA68097; PRJNA85143	NCBI Assembly
67445	PRJNA41379	NC_015662.1; PRJNA68101	NCBI Reference
67448	GG4	NC_018513.1; NC_018514.1; PRJNA173858; PRJNA66091	NCBI Reference
67479	RAAC2_WWE3_1	NC_023001.1; PRJNA217183; PRJNA230713	NCBI Reference
67576	CMCC 45402	NC_023024.1; NC_023025.1; NC_023032.1; PRJNA217377; PRJNA231516	NCBI Reference
67579	ND132	NC_016803.1; PRJNA37769; PRJNA63159	NCBI Reference
67583	FL6-60	NC_017309.1; NC_017318.1; PRJNA159657; PRJNA45969	NCBI Reference
67618	DSM 17629	NC_021010.1; PRJNA197161; PRJNA39159	NCBI Reference
67619	M104/1	NC_021044.1; PRJNA197162; PRJNA39161	NCBI Reference
67620	70/3	NC_021011.1; PRJNA197160; PRJNA39157	NCBI Reference
67621	V10Sc8a	NC_021043.1; PRJNA197178; PRJNA45919	NCBI Reference
67699	30SC	NC_015213.1; NC_015214.1; NC_015218.1; PRJNA53145; PRJNA63605	NCBI Reference
67752	FSL J1-023	NZ_CM001049.1; PRJNA181423; PRJNA42853	NCBI Assembly
67753	FSL S4-378	NZ_CM001048.1; PRJNA181422; PRJNA42851	NCBI Assembly
67805	CAS/NITR204	NC_021193.1; PRJNA193386; PRJNA202217	NCBI Reference
67810	Haarlem/NITR202	NC_021192.1; PRJNA192916; PRJNA202216	NCBI Reference
67994	DTP0602	NC_022513.1; NC_022514.1; NC_022515.1; PRJNA212545; PRJNA222229	NCBI Reference
68029	M50/1	NC_021040.1; PRJNA197164; PRJNA39165	NCBI Reference
68032	A2-162	NC_021022.1; PRJNA197165; PRJNA39167	NCBI Reference
68033	SR1/5	NC_021014.1; PRJNA197156; PRJNA39149	NCBI Reference
68034	L2-14	NC_021015.1; PRJNA197166; PRJNA39169	NCBI Reference
68256	CRZ1	ALEE01; GCA_000282995.1; PRJNA168652; SAMN02470048	NCBI Assembly
68424	DSM 15410	AQQG01; GCA_000409695.1; PRJNA196562; SAMN02470960	NCBI Assembly
68431	Esp	CARA01; GCA_000344075.1; PRJEB1378; PRJNA191945	NCBI Assembly
68435	DSM 17552	AXVM01; GCA_000484635.1; PRJNA195787; SAMN02441113	NCBI Assembly
68514	JGI 0001011-A08	AXWX01; GCA_000485015.1; PRJNA187235; SAMN02440756	NCBI Assembly
68637	1-1 PRJNA204959	ASZU01; GCA_000421885.1; PRJNA204959; PRJNA218912; SAMN02204340	NCBI Assembly
68720	JGI 0001003-B08	AUNT02; GCA_000463835.2; PRJNA176051; SAMN02440693	NCBI Assembly
68821	NRRL B-30488	ANAT01; GCA_000411595.1; PRJNA177790; SAMN02469679	NCBI Assembly
68838	DSM 18846	AXVK01; GCA_000482485.1; PRJNA195799; SAMN02440721	NCBI Assembly
68842	JGI 0001002-B21	AUOC01; GCA_000464015.1; PRJNA176062; SAMN02441133	NCBI Assembly
68843	JGI 001013-K11	AUNN02; GCA_000463715.2; PRJNA175216; SAMN02441466	NCBI Assembly
68912	JGI 0001007-A16	AXVY01; GCA_000484755.1; PRJNA190858; SAMN02440723	NCBI Assembly
68913	JGI 0001009-E21	AXVZ01; GCA_000482645.1; PRJNA190857; SAMN02441103	NCBI Assembly
68932	DSM 19829	AUDP01; GCA_000425525.1; PRJNA188897; SAMN02441541	NCBI Assembly
68965	EUR3 2.2.2	AXVE01; GCA_000484595.1; PRJNA195884; SAMN02441110	NCBI Assembly
69138	CFH	AYUA01; GCA_000497815.1; PRJNA227335; SAMN02401338	NCBI Assembly
69156	pharyngis SK1060	AFUP01; GCA_000223295.2; PRJNA67177; PRJNA72195; SAMN00621704	NCBI Assembly
69169	anitratus XM1570	AMXH01; GCA_000341835.1; PRJNA173032; PRJNA199819; SAMN02469349	NCBI Assembly
69190	113	ANPN01; GCA_000350405.1; PRJNA183196; PRJNA199909; SAMN02471861	NCBI Assembly
69191	14	AOBM01; GCA_000354655.1; PRJNA183195; SAMN02471854	NCBI Assembly
69192	145	GCA_000586035.1; JEMK01; PRJNA183197; SAMN02643439	NCBI Assembly
69193	173	AOBN01; GCA_000354675.1; PRJNA183198; PRJNA199912; SAMN02471842	NCBI Assembly
69194	187	AOBO01; GCA_000354635.1; PRJNA183199; PRJNA199913; SAMN02471855	NCBI Assembly
69196	259	AOBP01; GCA_000354695.1; PRJNA183201; PRJNA199914; SAMN02471868	NCBI Assembly
69197	277	AOBQ01; GCA_000354715.1; PRJNA183202; PRJNA199915; SAMN02471843	NCBI Assembly
69199	SSU	AGWR01; GCA_000298055.1; PRJNA181618; PRJNA71509; SAMN02463947	NCBI Assembly
69366	VD136	AHFC01; GCA_000399485.1; PRJNA203484; PRJNA70435; SAMN02596866	NCBI Assembly
69379	VDM006	AHFT01; GCA_000399585.1; PRJNA203492; PRJNA73137; SAMN02596883	NCBI Assembly
69381	VDM021	AHFU01; GCA_000399605.1; PRJNA203493; PRJNA73139; SAMN02596884	NCBI Assembly
69396	MSP20.1	AVBB01; GCA_000480335.1; PRJNA209226; SAMN02469733	NCBI Assembly
69403	B7-s	AZNI01; GCA_000520915.1; PRJNA230659; SAMN02597362	NCBI Assembly
69404	GB03	AYTJ01; GCA_000508125.1; PRJNA227787; SAMN02413381	NCBI Assembly
69447	SD CMC 3f	ADMO01; GCA_000178275.1; PRJNA42769; PRJNA46973; SAMN00008359	NCBI Assembly
69459	H12	ALWY01; GCA_000296235.1; PRJNA168998; SAMN02472054	NCBI Assembly
69540	IPT109	AYCG01; GCA_000501555.1; PRJNA223339; SAMN02378850	NCBI Assembly
69541	IPT110	AYCH01; GCA_000502175.1; PRJNA223339; SAMN02378851	NCBI Assembly
69542	IPT138	AYCI01; GCA_000502195.1; PRJNA223339; SAMN02378852	NCBI Assembly
69543	IPT142	AYCJ01; GCA_000501575.1; PRJNA223339; SAMN02378853	NCBI Assembly
69545	IPT112	AYCB01; GCA_000502095.1; PRJNA223339; SAMN02378845	NCBI Assembly
69546	IPT125	AYCC01; GCA_000502115.1; PRJNA223339; SAMN02378846	NCBI Assembly
69547	IPT132	AYCD01; GCA_000502135.1; PRJNA223339; SAMN02378847	NCBI Assembly
69548	IPT137	AYCE01; GCA_000501535.1; PRJNA223339; SAMN02378848	NCBI Assembly
69549	IPT141	AYCF01; GCA_000502155.1; PRJNA223339; SAMN02378849	NCBI Assembly
69550	IPT19	AYBH01; GCA_000501935.1; PRJNA223339; SAMN02378825	NCBI Assembly
69551	IPT2	AYBI01; GCA_000501295.1; PRJNA223339; SAMN02378826	NCBI Assembly
69552	IPT23	AYBJ01; GCA_000501315.1; PRJNA223339; SAMN02378827	NCBI Assembly
69553	IPT24	AYBK01; GCA_000501955.1; PRJNA223339; SAMN02378828	NCBI Assembly
69554	IPT26	AYBL01; GCA_000501335.1; PRJNA223339; SAMN02378829	NCBI Assembly
69555	IPT27	AYBM01; GCA_000501355.1; PRJNA223339; SAMN02378830	NCBI Assembly
69556	IPT35	AYBN01; GCA_000501375.1; PRJNA223339; SAMN02378831	NCBI Assembly
69557	IPT46	AYBO01; GCA_000501395.1; PRJNA223339; SAMN02378832	NCBI Assembly
69558	IPT48	AYBP01; GCA_000501415.1; PRJNA223339; SAMN02378833	NCBI Assembly
69559	IPT49	AYBQ01; GCA_000501435.1; PRJNA223339; SAMN02378834	NCBI Assembly
69560	IPT51	AYBR01; GCA_000501455.1; PRJNA223339; SAMN02378835	NCBI Assembly
69561	IPT60	AYBS01; GCA_000501975.1; PRJNA223339; SAMN02378836	NCBI Assembly
69562	IPT61	AYBT01; GCA_000501475.1; PRJNA223339; SAMN02378837	NCBI Assembly
69563	IPT69	AYBU01; GCA_000501495.1; PRJNA223339; SAMN02378838	NCBI Assembly
69564	IPT70	AYBV01; GCA_000501515.1; PRJNA223339; SAMN02378839	NCBI Assembly
69565	IPT71	AYBW01; GCA_000501995.1; PRJNA223339; SAMN02378840	NCBI Assembly
69566	IPT77	AYBX01; GCA_000502015.1; PRJNA223339; SAMN02378841	NCBI Assembly
69567	IPT87	AYBY01; GCA_000502035.1; PRJNA223339; SAMN02378842	NCBI Assembly
69568	IPT92	AYBZ01; GCA_000502055.1; PRJNA223339; SAMN02378843	NCBI Assembly
69569	IPT93	AYCA01; GCA_000502075.1; PRJNA223339; SAMN02378844	NCBI Assembly
69571	IPT101	AYAM01; GCA_000501115.1; PRJNA223339; SAMN02378804	NCBI Assembly
69572	IPT104	AYAN01; GCA_000501135.1; PRJNA223339; SAMN02378805	NCBI Assembly
69573	IPT105	AYAO01; GCA_000501695.1; PRJNA223339; SAMN02378806	NCBI Assembly
69574	IPT107	AYAP01; GCA_000501715.1; PRJNA223339; SAMN02378807	NCBI Assembly
69576	IPT113	AYAR01; GCA_000501755.1; PRJNA223339; SAMN02378809	NCBI Assembly
69577	IPT114	AYAS01; GCA_000501775.1; PRJNA223339; SAMN02378810	NCBI Assembly
69578	IPT115	AYAT01; GCA_000501155.1; PRJNA223339; SAMN02378811	NCBI Assembly
69579	IPT117	AYAU01; GCA_000501795.1; PRJNA223339; SAMN02378812	NCBI Assembly
69580	IPT120	AYAV01; GCA_000501815.1; PRJNA223339; SAMN02378813	NCBI Assembly
69581	IPT124	AYAW01; GCA_000501175.1; PRJNA223339; SAMN02378814	NCBI Assembly
69582	IPT126	AYAX01; GCA_000501835.1; PRJNA223339; SAMN02378815	NCBI Assembly
69583	IPT128	AYAY01; GCA_000501855.1; PRJNA223339; SAMN02378816	NCBI Assembly
69584	IPT129	AYAZ01; GCA_000501875.1; PRJNA223339; SAMN02378817	NCBI Assembly
69585	IPT130	AYBA01; GCA_000501895.1; PRJNA223339; SAMN02378818	NCBI Assembly
69586	IPT131	AYBB01; GCA_000501195.1; PRJNA223339; SAMN02378819	NCBI Assembly
69587	IPT133	AYBC01; GCA_000501215.1; PRJNA223339; SAMN02378820	NCBI Assembly
69588	IPT134	AYBD01; GCA_000501235.1; PRJNA223339; SAMN02378821	NCBI Assembly
69589	IPT136	AYBE01; GCA_000501255.1; PRJNA223339; SAMN02378822	NCBI Assembly
69590	IPT139	AYBF01; GCA_000501915.1; PRJNA223339; SAMN02378823	NCBI Assembly
69591	IPT140	AYBG01; GCA_000501275.1; PRJNA223339; SAMN02378824	NCBI Assembly
69592	IPT74	AXZW01; GCA_000500955.1; PRJNA223339; SAMN02378791	NCBI Assembly
69593	IPT75	AYAA01; GCA_000501595.1; PRJNA223339; SAMN02378792	NCBI Assembly
69594	IPT76	AYAB01; GCA_000501615.1; PRJNA223339; SAMN02378793	NCBI Assembly
69595	IPT86	AYAC01; GCA_000501635.1; PRJNA223339; SAMN02378794	NCBI Assembly
69596	IPT88	AYAD01; GCA_000501655.1; PRJNA223339; SAMN02378795	NCBI Assembly
69597	IPT89	AYAE01; GCA_000501675.1; PRJNA223339; SAMN02378796	NCBI Assembly
69598	IPT90	AYAF01; GCA_000500975.1; PRJNA223339; SAMN02378797	NCBI Assembly
69599	IPT91	AYAG01; GCA_000500995.1; PRJNA223339; SAMN02378798	NCBI Assembly
69600	IPT94	AYAH01; GCA_000501015.1; PRJNA223339; SAMN02378799	NCBI Assembly
69602	IPT96	AYAJ01; GCA_000501055.1; PRJNA223339; SAMN02378801	NCBI Assembly
69603	IPT98	AYAK01; GCA_000501075.1; PRJNA223339; SAMN02378802	NCBI Assembly
69604	IPT99	AYAL01; GCA_000501095.1; PRJNA223339; SAMN02378803	NCBI Assembly
69769	ADMAS-G1	AUTT01; GCA_000444515.1; PRJNA209795; PRJNA220323; SAMN02470286	NCBI Assembly
69854	KC-01	AWOP01; GCA_000498115.1; PRJNA217851; PRJNA227909; SAMN02469983	NCBI Assembly
69856	Bu72	AZHP01; GCA_000504665.1; PRJNA61371; SAMN02597170	NCBI Assembly
69954	BIGS0016	ANHA01; GCA_000314325.1; PRJNA177352; SAMN01795900	NCBI Assembly
69958	BIGS0020	ANHE01; GCA_000314405.1; PRJNA177352; SAMN01795904	NCBI Assembly
70023	jejuni 81-176-DRH212	AZNT01; GCA_000509875.1; PRJNA230832; PRJNA232346; SAMN02471882	NCBI Assembly
70105	AAU1	AUPH01; GCA_000497775.1; PRJNA168249; SAMN02469634	NCBI Assembly
70113	A1 str. CFSAN002368	AQPU01; GCA_000439635.1; PRJNA192665; PRJNA220212; SAMN01940925	NCBI Assembly
70115	B str. Osaka05	BAUF01; GCA_000503815.1; PRJDB1500	NCBI Assembly
70117	C str. Stockholm	AESA01; GCA_000219255.2; PRJNA179642; PRJNA60409; SAMN02470656	NCBI Assembly
70122	CDC54091	AZRR01; GCA_000582455.1; PRJNA231044	NCBI Assembly
70125	CFSAN001628	AMXJ02; GCA_000307655.2; PRJNA175309; PRJNA180964; SAMN01816399	NCBI Assembly
70126	CFSAN002367	AQPT01; GCA_000439615.1; PRJNA192664; PRJNA220211; SAMN01940924	NCBI Assembly
70127	CFSAN002369	AQPV01; GCA_000439655.1; PRJNA192666; PRJNA220213; SAMN01940926	NCBI Assembly
70140	6041	AVIP01; GCA_000449845.1; PRJNA220415; PRJNA85801; SAMN01766561	NCBI Assembly
70141	6042	AVIQ01; GCA_000449865.1; PRJNA220416; PRJNA85803; SAMN01766562	NCBI Assembly
70143	6407	ADEH01; GCA_000193655.2; PRJNA199730; PRJNA41647; SAMN00006224	NCBI Assembly
70149	840	AVIN01; GCA_000449805.1; PRJNA220413; PRJNA85795; SAMN01766566	NCBI Assembly
70150	842	AVIO01; GCA_000449825.1; PRJNA220414; PRJNA85799; SAMN01766567	NCBI Assembly
70156	CD127	AVHO01; GCA_000451325.1; PRJNA220388; PRJNA85741; SAMN01766582	NCBI Assembly
70157	CD129	AVHP01; GCA_000449285.1; PRJNA220389; PRJNA85743; SAMN01766583	NCBI Assembly
70171	CD175	AVIB01; GCA_000449525.1; PRJNA220401; PRJNA85767; SAMN01766597	NCBI Assembly
70175	CD200	AVIF01; GCA_000449645.1; PRJNA220405; PRJNA85775; SAMN01766602	NCBI Assembly
70181	CD22	AVGP01; GCA_000448785.1; PRJNA220363; PRJNA85691; SAMN01766608	NCBI Assembly
70182	CD3	AVGI01; GCA_000448825.1; PRJNA220356; PRJNA85677; SAMN01766610	NCBI Assembly
70186	CD39	AVGS01; GCA_000448945.1; PRJNA220366; PRJNA85697; SAMN01766613	NCBI Assembly
70196	CD51	AVHC01; GCA_000449145.1; PRJNA220376; PRJNA85717; SAMN01766622	NCBI Assembly
70197	CD68	AVHD01; GCA_000449165.1; PRJNA220377; PRJNA85719; SAMN01766623	NCBI Assembly
70205	CD92	AVHJ01; GCA_000451225.1; PRJNA220383; PRJNA85731; SAMN01766630	NCBI Assembly
70212	DA00129	AVIY01; GCA_000450025.1; PRJNA220424; PRJNA85821; SAMN01766637	NCBI Assembly
70220	DA00149	AVJF01; GCA_000450165.1; PRJNA220431; PRJNA85837; SAMN01766647	NCBI Assembly
70229	DA00193	AVJO01; GCA_000450325.1; PRJNA220440; PRJNA85855; SAMN01766655	NCBI Assembly
70248	DA00305	AVKH01; GCA_000451345.1; PRJNA220459; PRJNA85893; SAMN01766676	NCBI Assembly
70251	DA00310	AVKK01; GCA_000450685.1; PRJNA220462; PRJNA85899; SAMN01766680	NCBI Assembly
70288	P28	AVMC01; GCA_000450985.1; PRJNA220506; PRJNA85995; SAMN01766698	NCBI Assembly
70314	P7	AVLQ01; GCA_000451605.1; PRJNA220494; PRJNA85971; SAMN01766724	NCBI Assembly
70340	Y165	AVKV01; GCA_000451365.1; PRJNA220473; PRJNA85929; SAMN01766737	NCBI Assembly
70343	Y202	AVKY01; GCA_000451165.1; PRJNA220476; PRJNA85935; SAMN01766740	NCBI Assembly
70345	Y215	AVKZ01; GCA_000451265.1; PRJNA220477; PRJNA85937; SAMN01766742	NCBI Assembly
70350	Y307	AVLE01; GCA_000451485.1; PRJNA220482; PRJNA85947; SAMN01766747	NCBI Assembly
70362	NRRL B-598	AYXR01; GCA_000506785.1; PRJNA229510; PRJNA231609; SAMN02427303	NCBI Assembly
70388	Cb175_Guyana	CAVF01; GCA_000359545.1; PRJEB1459	NCBI Assembly
70403	z508	AVPP01; GCA_000485925.1; PRJNA215839; SAMN02319256	NCBI Assembly
70415	aestuarii DSM 17919	ARQF01; GCA_000384815.1; PRJNA181377; PRJNA201133; SAMN02441308	NCBI Assembly
70431	80813	AFJH01; GCA_000264765.1; PRJNA39899; SAMN02469761	NCBI Assembly
70508	tularensis FSC033	AAYE01; GCA_000154165.1; PRJNA19017; PRJNA54633; SAMN02595216	NCBI Assembly
70549	JCP7275	ATJS01; GCA_000414705.1; PRJNA181312; PRJNA209767; SAMN02436832	NCBI Assembly
70550	JCP7276	ATJR01; GCA_000414685.1; PRJNA181313; PRJNA209766; SAMN02436904	NCBI Assembly
70551	JCP7659	ATJQ01; GCA_000414665.1; PRJNA181314; PRJNA209765; SAMN02436712	NCBI Assembly
70552	JCP7672	ATJP01; GCA_000414645.1; PRJNA181315; PRJNA209764; SAMN02436831	NCBI Assembly
70553	JCP7719	ATJO01; GCA_000414625.1; PRJNA181316; PRJNA209763; SAMN02436711	NCBI Assembly
70554	JCP8017A	ATJN01; GCA_000414605.1; PRJNA181317; PRJNA209762; SAMN02436912	NCBI Assembly
70555	JCP8017B	ATJM01; GCA_000414585.1; PRJNA181318; PRJNA209761; SAMN02436773	NCBI Assembly
70556	JCP8066	ATJL01; GCA_000414565.1; PRJNA181319; PRJNA209760; SAMN02436710	NCBI Assembly
70557	JCP8070	ATJK01; GCA_000414545.1; PRJNA181320; PRJNA209759; SAMN02436911	NCBI Assembly
70558	JCP8108	ATJJ01; GCA_000414525.1; PRJNA181321; PRJNA209758; SAMN02436830	NCBI Assembly
70559	JCP8151A	ATJI01; GCA_000414505.1; PRJNA181322; PRJNA209757; SAMN02436772	NCBI Assembly
70560	JCP8151B	ATJH01; GCA_000414485.1; PRJNA181323; PRJNA209756; SAMN02436771	NCBI Assembly
70561	JCP8481A	ATJG01; GCA_000414465.1; PRJNA181324; PRJNA209690; SAMN02436910	NCBI Assembly
70562	JCP8481B	ATJF01; GCA_000414445.1; PRJNA181325; PRJNA209689; SAMN02436829	NCBI Assembly
70563	JCP8522	ATJE01; GCA_000414425.1; PRJNA181326; PRJNA209688; SAMN02436909	NCBI Assembly
70852	10-5246	AGDM01; GCA_000247895.1; PRJNA181597; PRJNA52145; SAMN02463896	NCBI Assembly
70918	MGH 20	AYJK01; GCA_000493095.1; PRJNA201935; PRJNA226071; SAMN02138560	NCBI Assembly
70919	MGH 40	AYIX01; GCA_000492835.1; PRJNA201955; PRJNA226058; SAMN02138580	NCBI Assembly
70950	UCI 18	GCA_000567005.1; JCML01; PRJNA219268; SAMN02356598	NCBI Assembly
70952	UCICRE 10	AYIF01; GCA_000492475.1; PRJNA201994; PRJNA226040; SAMN02138615	NCBI Assembly
71022	CTV-05	ADML01; GCA_000165885.1; PRJNA36325; PRJNA60617; SAMN02463723	NCBI Assembly
71070	pf01	AFQJ01; GCA_000219475.2; PRJNA179825; PRJNA67469; SAMN02469597	NCBI Assembly
71108	AY01	AVAI01; GCA_000469115.1; PRJNA211934; PRJNA221255; SAMN02250894	NCBI Assembly
71109	EGD-AQ4	AVAQ01; GCA_000463075.1; PRJNA214308; PRJNA220338; SAMN02469688	NCBI Assembly
71125	MTCC 5462	AEYM01; GCA_000195375.2; PRJNA179704; PRJNA62113; SAMN02470978	NCBI Assembly
71158	lactis NCDO 2118	ASAE01; GCA_000478255.1; PRJNA196165; PRJNA203454; SAMN02471376	NCBI Assembly
71284	HAI1536	AKWD02; GCA_000306635.2; PRJNA167257; PRJNA193746; SAMN02436491	NCBI Assembly
71297	KCTC 3525	BACM01; GCA_000260375.1; PRJDA68079; PRJNA199418	NCBI Assembly
71322	KCTC 3346	AUOZ01; GCA_000427235.1; PRJNA210615; SAMN02255022	NCBI Assembly
71323	OT4b.31	AQPX01; GCA_000392615.1; PRJNA186959; PRJNA203093; SAMN02471364	NCBI Assembly
71343	WSM1293	AZUV01; GCA_000513875.1; PRJNA209496; SAMN02597200	NCBI Assembly
71483	BCG str. Moreau	AKYS01; GCA_000463215.1; PRJNA167550; SAMN02470645	NCBI Assembly
71520	OSDD493	AVQJ01; GCA_000466145.1; PRJNA213484; SAMN02296616	NCBI Assembly
71542	Harvey	GCA_000524035.1; JAOL01; PRJNA191796; SAMN02641612	NCBI Assembly
71543	3993	GCA_000523715.1; JAOC01; PRJNA191797; SAMN02641613	NCBI Assembly
71544	4042	GCA_000523695.1; JAOB01; PRJNA191798; SAMN02641614	NCBI Assembly
71593	C102	ACRG01; GCA_000186165.1; PRJNA38747; PRJNA62051; SAMN02463751	NCBI Assembly
71595	4320	AEPF01; GCA_000193735.2; PRJNA199996; PRJNA60861; SAMN02471879	NCBI Assembly
71637	SD1	AJFB01; GCA_000219825.2; PRJNA200052; PRJNA68425; SAMN02471795	NCBI Assembly
71647	multocida str. Anand1_cattle	ALBY01; GCA_000291645.1; PRJNA180801; PRJNA66357; SAMN02469639	NCBI Assembly
71693	JCM 18909	BAVM01; GCA_000521385.1; PRJDB915	NCBI Assembly
71694	JCM 18916	BAVN01; GCA_000521405.1; PRJDB916	NCBI Assembly
71695	JCM 18918	BAVO01; GCA_000521425.1; PRJDB917	NCBI Assembly
71696	JCM 18920	BAVP01; GCA_000521445.1; PRJDB918	NCBI Assembly
71721	ATCC 14393	AHCA01; GCA_000238355.2; PRJNA198981; PRJNA77679; SAMN02470924	NCBI Assembly
71729	ATCC 29581	CAPN01; GCA_000333235.1; PRJEB1194; PRJNA186644	NCBI Assembly
71761	MR3	ARYY01; GCA_000390445.1; PRJNA195540; PRJNA203097; SAMN02470115	NCBI Assembly
71764	S11	ALXA01; GCA_000292775.1; PRJNA171810; PRJNA180876; SAMN02470288	NCBI Assembly
71965	CNR416	AUEJ01; GCA_000425925.1; PRJNA190782; SAMN02440635	NCBI Assembly
72041	PRI-2C	AJTB01; GCA_000261045.1; PRJNA163689; PRJNA84283; SAMN02470676	NCBI Assembly
72055	SD1D	AURX01; GCA_000467245.1; PRJNA210600; SAMN02469677	NCBI Assembly
72057	1485-80	AMGB01; GCA_000296305.1; PRJNA180918; PRJNA49091; SAMN00017661	NCBI Assembly
72097	CCH060	AKMW01; GCA_000267985.1; PRJNA180546; PRJNA48257; SAMN00016949	NCBI Assembly
72098	CDC 796-83	AERO01; GCA_000193935.2; PRJEA60775; PRJNA179636; SAMN02472087	NCBI Assembly
72106	K-315	AKMY01; GCA_000268165.1; PRJNA180548; PRJNA49079; SAMN00113465	NCBI Assembly
72166	BiD32	CAVK01; GCA_000382885.1; PRJEB1562; PRJNA201982	NCBI Assembly
72265	PML168	CAJH01; GCA_000308335.1; PRJEB46; PRJNA199670	NCBI Assembly
72268	S028	ALYK02; GCA_000295735.2; PRJNA173046; PRJNA199605; SAMN02469568	NCBI Assembly
72340	FSL S3-062	ANQF01; GCA_000322745.1; PRJNA198388; PRJNA86137; SAMN02436305	NCBI Assembly
72341	FSL S3-077	ANPY01; GCA_000322805.1; PRJNA198381; PRJNA86133; SAMN02436215	NCBI Assembly
72346	FSL S3-170	ALQG01; GCA_000289835.1; PRJNA198297; PRJNA86175; SAMN00993311	NCBI Assembly
72420	GB00951	ANQU01; GCA_000322905.1; PRJNA198403; PRJNA86589; SAMN02436192	NCBI Assembly
72445	LMG 14747	ANQC01; GCA_000323065.1; PRJNA198385; PRJNA86379; SAMN01822993	NCBI Assembly
72477	MRI Z1-039	ALSA01; GCA_000287975.1; PRJNA198298; PRJNA86399; SAMN00993336	NCBI Assembly
72479	MRI Z1-049	ANER01; GCA_000310345.1; PRJNA198358; PRJNA86403; SAMN00993334	NCBI Assembly
72561	F0395	AFXN01; GCA_000234015.1; PRJNA181585; PRJNA49885; SAMN02463876	NCBI Assembly
72571	ATCC 6249	AEEN01; GCA_000146585.1; PRJNA50515; PRJNA52355; SAMN00116813	NCBI Assembly
72572	bv. 2 str. F0392	AFUO01; GCA_000221165.2; PRJNA179862; PRJNA49439; SAMN02415617	NCBI Assembly
72573	bv. 2 str. SK95	AFUB01; GCA_000222705.2; PRJNA179853; PRJNA64679; SAMN00621712	NCBI Assembly
72584	SPAR10	ALCH01; GCA_000279535.1; PRJNA180808; PRJNA89127; SAMN00811524	NCBI Assembly
72752	DORA_23_24	AZMG01; GCA_000508565.1; PRJNA221495; SAMN02316559	NCBI Assembly
72855	GA13723	AILM01; GCA_000251465.2; PRJNA180296; PRJNA48705; SAMN00738291	NCBI Assembly
73007	G42	AYRN01; GCA_000506665.1; PRJNA225866; PRJNA231597; SAMN02470841	NCBI Assembly
73039	PS4	AJFW01; GCA_000257585.1; PRJNA180392; PRJNA87019; SAMN02471358	NCBI Assembly
73061	TCI-157	AGHO01; GCA_000228565.1; PRJNA72013	NCBI Assembly
73138	CNCM I-1630	AGFN01; GCA_000284675.1; PRJNA179896; PRJNA67867; SAMN02436864	NCBI Assembly
73153	JW 200	AEYS01; GCA_000192295.2; PRJNA51151; PRJNA64477; SAMN00713592	NCBI Assembly
73290	1DA3	ACZC01; GCA_000182685.1; PRJNA40361; PRJNA42163; SAMN02470250	NCBI Assembly
73504	12000	AJZD01; GCA_000272105.1; PRJNA167010; PRJNA201499; SAMN02470443	NCBI Assembly
73509	ATCC 33789	AFWG01; GCA_000222625.2; PRJNA179868; PRJNA68619	NCBI Assembly
73736	ERR387038		ENA SRA	ERR387038
73789	ERR403344		ENA SRA	ERR403344
73874	ERR439936		ENA SRA	ERR439936
73876	ERR439932		ENA SRA	ERR439932
73881	ERR439933		ENA SRA	ERR439933
73883	ERR439935		ENA SRA	ERR439935
73894	ERR439930		ENA SRA	ERR439930
73898	ERR439934		ENA SRA	ERR439934
79605	ERR386983		ENA SRA	ERR386983
79613	ERR387025		ENA SRA	ERR387025
79788	ERR377302		ENA SRA	ERR377302
82084	ERR039581		ENA SRA	ERR039581
82345	ERR057839		ENA SRA	ERR057839
82354	ERR057920		ENA SRA	ERR057920
82409	ERR063915		ENA SRA	ERR063915
82420	ERR063932		ENA SRA	ERR063932
83401	ERR057904		ENA SRA	ERR057904
83508	ERR067770		ENA SRA	ERR067770
86070	MR-S7	BANP01; GCA_000400995.1; PRJDB715; PRJNA203455	NCBI Assembly
86072	1000160	JFWP01; PRJNA194876	NCBI Assembly
86106	1179249	JFXC01; PRJNA194866	NCBI Assembly
86116	1239920	GCA_000582235.1; JEXZ01; PRJNA194756; SAMN02385031	NCBI Assembly
86117	1245249	GCA_000584575.1; JFDY01; PRJNA194800; SAMN02404487	NCBI Assembly
86137	1294596	GCA_000582925.1; JFCC01; PRJNA194679; SAMN02371036	NCBI Assembly
86148	1397084	GCA_000580895.1; JEWJ01; PRJNA194690; SAMN02380506	NCBI Assembly
86162	1437282	GCA_000580915.1; JEWN01; PRJNA194714; SAMN02380510	NCBI Assembly
86168	1461402	GCA_000580635.1; JEWP01; PRJNA194723; SAMN02380512	NCBI Assembly
86171	146457	GCA_000580655.1; JEWS01; PRJNA194699; SAMN02380515	NCBI Assembly
86183	1546444	GCA_000581995.1; JEXU01; PRJNA194750; SAMN02385026	NCBI Assembly
86199	225588	JFXV01; PRJNA194864	NCBI Assembly
86200	230853	GCA_000581195.1; JEWW01; PRJNA194727; SAMN02380519	NCBI Assembly
86246	272263	GCA_000581215.1; JEWX01; PRJNA194715; SAMN02380520	NCBI Assembly
86260	348935	GCA_000580795.1; JEVW01; PRJNA194681; SAMN02380461	NCBI Assembly
86326	742879	JFYC01; PRJNA194867	NCBI Assembly
86334	826659	JFYD01; PRJNA194840	NCBI Assembly
86339	869535	GCA_000581035.1; JEXH01; PRJNA194697; SAMN02380530	NCBI Assembly
86352	983759	GCA_000582135.1; JEXO01; PRJNA194736; SAMN02384925	NCBI Assembly
86453	CI78	AVOE01; GCA_000516615.1; PRJNA206973; SAMN02597469	NCBI Assembly
86464	MDR_MMC4	AZNQ01; GCA_000522525.1; PRJNA231087; SAMN02641527	NCBI Assembly
86626	WC-323	AMZS01; GCA_000314615.1; PRJNA182236; PRJNA53435; SAMN00761241	NCBI Assembly
86724	oral taxon 180 str. F0310	AEPP01; GCA_000185285.1; PRJNA53011; PRJNA61455; SAMN00260256	NCBI Assembly
86745	JGI 0001006-E10	AXXI01; GCA_000485095.1; PRJNA187220; SAMN02441430	NCBI Assembly
86790	EGD-AK10	AVPM01; GCA_000465855.1; PRJNA215170; PRJNA220571; SAMN02470624	NCBI Assembly
86797	J13	GCA_000518945.1; JAEO01; PRJNA202359; SAMN02584953	NCBI Assembly
86803	JGI 0001002-E22	AUOK02; GCA_000464175.2; PRJNA176071; SAMN02441471	NCBI Assembly
86804	JGI 001005-J19	ATZK02; GCA_000428165.2; PRJNA177737; SAMN02441213	NCBI Assembly
86805	JGI 001006-L10	AYGU01; GCA_000493835.1; PRJNA175199; SAMN02440737	NCBI Assembly
86806	JGI 001011-F15	ATZW02; GCA_000428405.2; PRJNA179467; SAMN02440885	NCBI Assembly
86810	NSP2.1	AVBJ01; GCA_000470975.1; PRJNA209223; SAMN02469742	NCBI Assembly
86857	JGI 0001002-A22	AUOJ02; GCA_000464155.2; PRJNA176070; SAMN02440699	NCBI Assembly
86858	JGI 0001019-J21	AXYA01; GCA_000485255.1; PRJNA183579; SAMN02441098	NCBI Assembly
86859	JGI 0001019-M21	AXYG01; GCA_000485335.1; PRJNA183568; SAMN02441421	NCBI Assembly
86895	JGI 0001005-I06	AXXX01; GCA_000483185.1; PRJNA183584; SAMN02441433	NCBI Assembly
86896	JGI 0001009-G23	AXXU01; GCA_000485195.1; PRJNA185346; SAMN02440730	NCBI Assembly
86897	JGI 0001009-M21	AXXH01; GCA_000485075.1; PRJNA187224; SAMN02440727	NCBI Assembly
86898	JGI 0001021-D09	AXXY01; GCA_000485235.1; PRJNA183583; SAMN02441434	NCBI Assembly
86899	JGI 0001021-E08	AXYQ01; GCA_000485395.1; PRJNA183550; SAMN02441089	NCBI Assembly
86900	JGI 0001021-E12	AXYE01; GCA_000483245.1; PRJNA183571; SAMN02440732	NCBI Assembly
86901	JGI 0001021-N16	AXXZ01; GCA_000483205.1; PRJNA183582; SAMN02440749	NCBI Assembly
86902	JGI 0001021-N20	AXYH01; GCA_000485355.1; PRJNA183567; SAMN02441100	NCBI Assembly
86903	JGI 001009-G21	AUNM02; GCA_000463695.2; PRJNA175207; SAMN02441465	NCBI Assembly
86904	JGI 001012-B17	AUSG02; GCA_000439005.2; PRJNA178043; SAMN02441459	NCBI Assembly
86905	JGI 001013-G13	AYGV01; GCA_000493855.1; PRJNA175210; SAMN02441081	NCBI Assembly
86942	JGI 0001002-P11	AUOD02; GCA_000464035.2; PRJNA176063; SAMN02440696	NCBI Assembly
86943	JGI 0001010-J14	AQWZ01; GCA_000382625.1; PRJNA169806; PRJNA201097; SAMN02441392	NCBI Assembly
86944	JGI 0001013-D04	AQWW01; GCA_000376305.1; PRJNA169803; PRJNA199082; SAMN02440411	NCBI Assembly
86945	JGI 0001013-O16	AQWG01; GCA_000376365.1; PRJNA169704; PRJNA199066; SAMN02441389	NCBI Assembly
86968	ATCC BAA-442	AWSS01; GCA_000466445.1; PRJNA220946; PRJNA38735; SAMN02436755	NCBI Assembly
86969	BL8	AUPA01; GCA_000447315.1; PRJNA210530; PRJNA220297; SAMN02470614	NCBI Assembly
86970	D5	ADBG01; GCA_000190355.1; PRJNA32459; PRJNA63427; SAMN02463701	NCBI Assembly
86982	JGI 0001016-D21	AXYL01; GCA_000483305.1; PRJNA183556; SAMN02440733	NCBI Assembly
86986	FTH1	AQYY01; GCA_000372005.1; PRJNA165241; PRJNA199134; SAMN02256502	NCBI Assembly
86988	JGI 0001020-O15	AXWG01; GCA_000484875.1; PRJNA190845; SAMN02440764	NCBI Assembly
87016	B509	BADM01; GCA_000333635.1; PRJDA69987	NCBI Assembly
89006	PMV-1	CBTO01; GCA_000493595.1; PRJEB4437; PRJNA219679	NCBI Assembly
89203	TW09308	AEME01; GCA_000208565.2; PRJNA59763; PRJNA80729; SAMN02469841	NCBI Assembly
89213	B17	BACY01; GCA_000333355.1; PRJDA69959	NCBI Assembly
89214	JGI 0001001-D01	AUOT02; GCA_000464355.2; PRJNA176083; SAMN02441462	NCBI Assembly
89222	Iso899	ATXA01; GCA_000421445.1; PRJNA186458; PRJNA219030; SAMN02441579	NCBI Assembly
89239	BC04	AZQX01; GCA_000568385.1; PRJNA221128	NCBI Assembly
89351	T4	AZSO01; GCA_000576245.1; PRJNA231928; SAMN02460715	NCBI Assembly
89355	HH01	AMWD01; GCA_000335815.1; PRJNA168352; PRJNA188444; SAMN02415236	NCBI Assembly
89523	DORA_2	AZMB01; GCA_000508505.1; PRJNA221490	NCBI Assembly
89604	KROCY2	GCA_000526535.1; JAGG01; PRJNA195886; SAMN02584943	NCBI Assembly
89733	NM0552	AVNS01; GCA_000448165.1; PRJNA166963; PRJNA220548; SAMN01984862	NCBI Assembly
89790	VK64	AJMT01; GCA_000260655.1; PRJNA180418; PRJNA75141; SAMN00761806	NCBI Assembly
89797	JGI 0001003-L20	AUNX01; GCA_000463915.1; PRJNA176056; SAMN02441470	NCBI Assembly
89798	JGI 0001009-J09	AXWB01; GCA_000482665.1; PRJNA190853; SAMN02440760	NCBI Assembly
89836	B40	BADG01; GCA_000333515.1; PRJDA69975	NCBI Assembly
89863	bv. HNLC1	ADHP01; GCA_000218705.1; PRJNA67829	NCBI Assembly
89926	DORA_15	AZMD01; GCA_000508665.1; PRJNA221492	NCBI Assembly
89928	JGI 0001002-M06	AUOB01; GCA_000463995.1; PRJNA176061; SAMN02441132	NCBI Assembly
90140	VRFPA02	AQHM01; GCA_000399805.1; PRJNA196397; PRJNA203499; SAMN02472102	NCBI Assembly
90169	EGD-AK9	AVOF01; GCA_000465935.1; PRJNA215167; PRJNA220554; SAMN02470627	NCBI Assembly
90196	ICMP 17674	BATF01; GCA_000467045.1; PRJDB1419	NCBI Assembly
90197	JGI 0001012-A11	AXWF01; GCA_000484855.1; PRJNA190848; SAMN02440763	NCBI Assembly
90227	P2	AEGE01; GCA_000179835.2; PRJNA51929; SAMN02471720	NCBI Assembly
90256	JGI 0001002-C21	ATTX02; GCA_000419905.2; PRJNA176069; SAMN02440914	NCBI Assembly
90257	JGI 0001002-E20	AXYD01; GCA_000485295.1; PRJNA183573; SAMN02441420	NCBI Assembly
90258	JGI 0001003-A11	AXYS01; GCA_000483385.1; PRJNA183547; SAMN02441425	NCBI Assembly
90259	JGI 0001003-J22	AXYM01; GCA_000483325.1; PRJNA183554; SAMN02441088	NCBI Assembly
90260	JGI 0001003-M22	AUOU01; GCA_000464375.1; PRJNA176084; SAMN02440702	NCBI Assembly
90261	JGI 0001005-H05	AQXA01; GCA_000375385.1; PRJNA169807; SAMN02441050	NCBI Assembly
90262	JGI 0001005-K05	AQWY01; GCA_000376185.1; PRJNA169805; PRJNA199084; SAMN02441049	NCBI Assembly
90263	JGI 0001005-L20	AXWE01; GCA_000484835.1; PRJNA190849; SAMN02440762	NCBI Assembly
90264	JGI 0001011-C22	AXWD01; GCA_000484815.1; PRJNA190850; SAMN02440761	NCBI Assembly
90265	JGI 0001012-J08	AXXV01; GCA_000485215.1; PRJNA185345; SAMN02440748	NCBI Assembly
90266	JGI 0001012-L22	AXXJ01; GCA_000485115.1; PRJNA187219; SAMN02440743	NCBI Assembly
90267	JGI 0001014-F05	AXYF01; GCA_000485315.1; PRJNA183570; SAMN02441099	NCBI Assembly
90268	JGI 0001019-L19	AXYP01; GCA_000483365.1; PRJNA183551; SAMN02441423	NCBI Assembly
90269	JGI 001012-K08	ATZL02; GCA_000428185.2; PRJNA177739; SAMN02441566	NCBI Assembly
90270	JGI 001013-F22	AUSB02; GCA_000438905.2; PRJNA175202; SAMN02441129	NCBI Assembly
90271	JGI 001014-O06	AUOW01; GCA_000464415.1; PRJNA179468; SAMN02441463	NCBI Assembly
90272	LPU83	CBYB01; GCA_000577275.1; PRJEB4920	NCBI Assembly
90286	R04	AFAQ01; GCA_000219395.2; PRJNA63847; SAMN02469965	NCBI Assembly
90292	JC304	CAHL01; GCA_000285855.2; PRJEA82615; PRJNA199662	NCBI Assembly
90293	6	AOZL01; GCA_000487315.1; PRJNA225747; PRJNA63677; SAMN01823749	NCBI Assembly
90328	22558	ALHD01; GCA_000330025.1; PRJNA185103; PRJNA62797; SAMN01041088	NCBI Assembly
90544	A4-543	AFCU01; GCA_000231685.2; PRJNA179749; PRJNA59719; SAMN01120279	NCBI Assembly
90546	A4-580	AFCX01; GCA_000231745.2; PRJNA179752; PRJNA59725; SAMN01120282	NCBI Assembly
90547	A4-603	AFCQ01; GCA_000231605.2; PRJNA179745; PRJNA59711; SAMN01113282	NCBI Assembly
90550	A4-653	AFCT01; GCA_000231665.2; PRJNA179748; PRJNA59717; SAMN01120278	NCBI Assembly
90563	ATCC 51955	AOXL01; GCA_000486285.1; PRJNA225695; PRJNA62873; SAMN01823738	NCBI Assembly
90580	ATCC 9263	AOYY01; GCA_000487055.1; PRJNA225734; PRJNA62841; SAMN01823719	NCBI Assembly
90587	ATCC BAA-711	AOZF01; GCA_000487195.1; PRJNA225741; PRJNA62839; SAMN01813418	NCBI Assembly
90689	L796	AROF01; GCA_000495175.1; PRJNA193455; SAMN02415310	NCBI Assembly
90691	L852	AROC01; GCA_000495195.1; PRJNA193463; SAMN02415307	NCBI Assembly
90692	L904	AROE01; GCA_000495155.1; PRJNA193464; SAMN02415309	NCBI Assembly
90693	L927	AROD01; GCA_000495215.1; PRJNA193465; SAMN02415308	NCBI Assembly
90694	L945	AROB01; GCA_000495135.1; PRJNA193466; SAMN02415306	NCBI Assembly
90702	R8-2977	AFCW01; GCA_000231725.2; PRJNA179751; PRJNA59723; SAMN01120281	NCBI Assembly
90703	R8-3404	AFCV01; GCA_000231705.2; PRJNA179750; PRJNA59721; SAMN01120280	NCBI Assembly
90704	R8-3668	AFCO01; GCA_000231565.2; PRJNA179743; PRJNA59707; SAMN01113280	NCBI Assembly
90710	RKS4129	AUQE01; GCA_000464895.1; PRJNA161691; PRJNA220308; SAMN01813944	NCBI Assembly
90711	S5-403	AFCS01; GCA_000231645.2; PRJNA179747; PRJNA59715; SAMN00811624	NCBI Assembly
90713	S5-703	AFCP01; GCA_000231585.2; PRJNA179744; PRJNA59709; SAMN01113281	NCBI Assembly
90738	SARA33	AUQD01; GCA_000464935.1; PRJNA220307; PRJNA81823; SAMN00779315	NCBI Assembly
90776	STm7	ATWR01; GCA_000444835.1; PRJNA210006; PRJNA220288; SAMN02217010	NCBI Assembly
90821	JGI 0001002-A17	AUOQ02; GCA_000464295.2; PRJNA176078; SAMN02440701	NCBI Assembly
90822	JGI 0001002-C18	ATTZ02; GCA_000419945.2; PRJNA176079; SAMN02440915	NCBI Assembly
90823	JGI 0001002-D21	AUNZ02; GCA_000463955.2; PRJNA176058; SAMN02441131	NCBI Assembly
90824	JGI 0001002-I20	AUOO02; GCA_000464255.2; PRJNA176076; SAMN02440700	NCBI Assembly
90825	JGI 0001003-C6	AUOV01; GCA_000464395.1; PRJNA176450; SAMN02440703	NCBI Assembly
90826	JGI 0001003-D23	AUOL02; GCA_000464195.2; PRJNA176072; SAMN02441460	NCBI Assembly
90827	JGI 0001003-H15	AUOP02; GCA_000464275.2; PRJNA176077; SAMN02441134	NCBI Assembly
90829	LH128	ALVC01; GCA_000293195.2; PRJNA172017; PRJNA174245; SAMN02470208	NCBI Assembly
90915	AMRF1	AZTC01; GCA_000572225.1; PRJNA232549; SAMN02486168	NCBI Assembly
90916	AMRF2	GCA_000572245.1; JASM01; PRJNA236405; SAMN02596117	NCBI Assembly
93519	DORA_6_22	AZME01; GCA_000508745.1; PRJNA221493	NCBI Assembly
93523	JGI 0001002-I23	AQWX01; GCA_000376205.1; PRJNA169804; PRJNA199083; SAMN02441062	NCBI Assembly
93525	MDS7B	AOTH01; GCA_000387985.1; PRJNA186611; PRJNA201369; SAMN02472122	NCBI Assembly
93564	DORA_10	AZMH01; GCA_000508605.1; PRJNA221496	NCBI Assembly
93644	TAA486	AUEV01; GCA_000426165.1; PRJNA190864; SAMN02440637	NCBI Assembly
93734	HK1	GCA_000583135.1; JFBG01; PRJNA238168; SAMN02641234	NCBI Assembly
93759	JGI 0001011-P21	AXXE01; GCA_000482985.1; PRJNA187227; SAMN02441429	NCBI Assembly
93760	JGI 0001013-B23	AXXA01; GCA_000482905.1; PRJNA187231; SAMN02440757	NCBI Assembly
93761	JGI 0001013-L10	AXXT01; GCA_000485175.1; PRJNA185347; SAMN02441432	NCBI Assembly
93762	JGI 0001013-M04	AXXS01; GCA_000483145.1; PRJNA185348; SAMN02441096	NCBI Assembly
93763	JGI 0001014-H11	AXXC01; GCA_000482945.1; PRJNA187229; SAMN02441428	NCBI Assembly
93764	JGI 0001014-I04	AXXF01; GCA_000485055.1; PRJNA187226; SAMN02440758	NCBI Assembly
93765	JGI 0001016-C20	AXXB01; GCA_000482925.1; PRJNA187230; SAMN02441108	NCBI Assembly
93766	JGI 0001016-M12	AXXG01; GCA_000483005.1; PRJNA187225; SAMN02441094	NCBI Assembly
93767	JGI 0001020-D06	AXXD01; GCA_000482965.1; PRJNA187228; SAMN02441093	NCBI Assembly
93768	JGI 0001020-M05	AXWZ01; GCA_000482885.1; PRJNA187232; SAMN02440726	NCBI Assembly
93769	JGI 001013-H06	ATUC01; GCA_000420005.1; PRJNA179469; SAMN02441243	NCBI Assembly
93771	DORA_B_18_19_23	AZML01; GCA_000508645.1; PRJNA221500	NCBI Assembly
94134	ERR486374		ENA SRA	ERR486374
94145	ERR486351		ENA SRA	ERR486351
94150	ERR486324		ENA SRA	ERR486324
94169	ERR486786		ENA SRA	ERR486786
94190	ERR486469		ENA SRA	ERR486469
94202	ERR474533		ENA SRA	ERR474533
94357	ERR400537		ENA SRA	ERR400537
94377	SRR1172949	H3986	ENA SRA	SRR1172949
95929	ERR474429		ENA SRA	ERR474429
96055	ERR486294		ENA SRA	ERR486294
96090	SRR1187693	MGH 80	ENA SRA	SRR1187693
96091	SRR1187720	MGH 80	ENA SRA	SRR1187720
96980	ERR474486		ENA SRA	ERR474486
96989	ERR486299		ENA SRA	ERR486299
96991	ERR486303		ENA SRA	ERR486303
96998	ERR486315		ENA SRA	ERR486315
97005	ERR486347		ENA SRA	ERR486347
97011	ERR486369		ENA SRA	ERR486369
97012	ERR486370		ENA SRA	ERR486370
97030	ERR486438		ENA SRA	ERR486438
97050	ERR486764		ENA SRA	ERR486764
97056	SRR1187692	MGH 68	ENA SRA	SRR1187692
97057	SRR1187712	MGH 68	ENA SRA	SRR1187712
97168	ERR400388		ENA SRA	ERR400388
97264	ERR484374		ENA SRA	ERR484374
97627	ERR461182		ENA SRA	ERR461182
97689	ERR470420		ENA SRA	ERR470420
98044	ERR486298		ENA SRA	ERR486298
98100	SRR1180797	BIDMC 61	ENA SRA	SRR1180797
99025	ERR470426		ENA SRA	ERR470426
100018	ERR356266		ENA SRA	ERR356266
100952	ERR494691		ENA SRA	ERR494691
101438	ERR573383	6	ENA SRA	ERR573383
103361	SRR1272885		ENA SRA	SRR1272885
103770	ERR654759		ENA SRA	ERR654759
58680	Evry	NC_020449.1; NS_000195.1; PRJEA28717; PRJNA62959	NCBI Reference
72048	5216-82	AFGE01; GCA_000211975.2; PRJNA179789; PRJNA49061; SAMN00792438	NCBI Assembly
72049	965-58	AKNA01; GCA_000268145.1; PRJNA180550; PRJNA49055; SAMN00016948	NCBI Assembly
72050	ATCC 9905	AERN01; GCA_000193915.2; PRJEA60773; PRJNA179635; SAMN02472079	NCBI Assembly
72051	155-74	AFFZ01; GCA_000211935.2; PRJNA179784; PRJNA49063; SAMN00792439	NCBI Assembly
1	K-12 substr. DH10B	CP000948; NC_010473; PRJNA20079; PRJNA58979	NCBI Reference
2	CFT073	AE014075; ATCC 700928; NC_004431; PRJNA313; PRJNA57915	NCBI Reference	AE014075
3	E24377A	CP000800; NC_009801; PRJNA13960; PRJNA58395	NCBI Reference	CP000800
4	HS	CP000802; NC_009800; PRJNA13959; PRJNA58393	NCBI Reference	CP000802
5	EDL933	AE005174; NC_002655; PRJNA259; PRJNA57831	NCBI Reference	AE005174
6	UMN026	CU928163; NC_011751; PRJNA33415; PRJNA62981	NCBI Reference	CU928163
7	IAI39	CU928164; NC_011750; PRJNA33411; PRJNA59381	NCBI Reference	CU928164
8	ED1a	CU928162; NC_011745; PRJNA33409; PRJNA59379	NCBI Reference	CU928162
9	S88	CU928161; NC_011742; PRJNA33375; PRJNA62979	NCBI Reference	CU928161
10	IAI1	CU928160; NC_011741; PRJNA33373; PRJNA59377	NCBI Reference	CU928160
11	E2348/69	FM180568; NC_011601; PRJEA32571; PRJNA59343	NCBI Reference	FM180568
12	SE11	AP009240; NC_011415; PRJNA18057; PRJNA59425	NCBI Reference	AP009240
13	EC4115	CP001164; NC_011353; PRJNA27739; PRJNA59091	NCBI Reference	CP001164
14	ATCC 8739	CP000946; NC_010468; PRJNA18083; PRJNA58783	NCBI Reference	CP000946
15	APEC O1	CP000468; NC_008563; PRJNA16718; PRJNA58623	NCBI Reference	CP000468
16	536	CP000247; NC_008253; PRJNA16235; PRJNA58531	NCBI Reference	CP000247
17	UTI89	CP000243; NC_007946; PRJNA16259; PRJNA58541	NCBI Reference	CP000243
18	K-12 substr. W3110	AC_000091; AP009048; PRJNA161931; PRJNA16351	NCBI Reference	AP009048
19	SMS-3-5	CP000970; NC_010498; PRJNA19469; PRJNA58919	NCBI Reference	CP000970
20	Sakai	BA000007; NC_002695; PRJNA226; PRJNA57781	NCBI Reference	BA000007
21	K-12 substr. MG1655	NC_000913; PRJNA225; PRJNA57779; U00096	NCBI Reference	U00096
22	55989	NC_011748; PRJNA33413; PRJNA59383	NCBI Reference
23	REL606	NC_012967; PRJNA18281; PRJNA58803	NCBI Reference
24	BL21-Gold(DE3)	NC_012947; PRJNA30681; PRJNA59245	NCBI Reference
25	BW2952	NC_012759; PRJNA33775; PRJNA59391	NCBI Reference
26	12009	NC_013353; PRJDA32511; PRJNA41013	NCBI Reference
27	11128	NC_013364; PRJDA32513; PRJNA41023	NCBI Reference
28	TW14359	NC_013008; PRJNA30045; PRJNA59235	NCBI Reference
29	11368	NC_013361; PRJDA32509; PRJNA41021	NCBI Reference
30	ATCC 35469	NC_011740; PRJNA33369; PRJNA59375	NCBI Reference
31	E33L	CP000001; NC_006274; PRJNA12468; PRJNA58103	NCBI Reference	CP000001
32	ATCC 10987	AE017194; NC_003909; PRJNA57673; PRJNA74	NCBI Reference	AE017194
33	ATCC 14579	AE016877; NC_004722; PRJNA384; PRJNA57975	NCBI Reference	AE016877
34	03BB102	CP001407; NC_012472; PRJNA31307; PRJNA59299	NCBI Reference	CP001407
35	AH820	CP001283; NC_011773; PRJNA17711; PRJNA58751	NCBI Reference	CP001283
36	G9842	CP001186; NC_011772; PRJNA17733; PRJNA58759	NCBI Reference	CP001186
37	B4264	CP001176; NC_011725; PRJNA17731; PRJNA58757	NCBI Reference	CP001176
38	AH187	CP001177; NC_011658; PRJNA17715; PRJNA58753	NCBI Reference	CP001177
39	Q1	CP000227; NC_011969; PRJNA16220; PRJNA58529	NCBI Reference	CP000227
40	Alaska E43	CP001078; NC_010723; PRJNA28855; PRJNA59157	NCBI Reference	CP001078
41	Eklund 17B	CP001056; NC_010674; PRJNA28857; PRJNA59159	NCBI Reference	CP001056
42	Loch Maree	CP000962; NC_010520; PRJNA28507; PRJNA59149	NCBI Reference	CP000962
43	Okra	CP000939; NC_010516; PRJNA28505; PRJNA59147	NCBI Reference	CP000939
44	Langeland	CP000728; NC_009699; PRJNA19519; PRJNA58929	NCBI Reference	CP000728
45	Hall	CP000727; NC_009698; PRJNA19521; PRJNA58931	NCBI Reference	CP000727
46	ATCC 19397	CP000726; NC_009697; PRJNA19517; PRJNA58927	NCBI Reference	CP000726
47	ATCC 3502	AM412317; NC_009495; PRJNA193; PRJNA61579	NCBI Reference	AM412317
48	Kyoto	CP001581; NC_012563; PRJNA29859; PRJNA59229	NCBI Reference	CP001581
49	G27	CP001173; NC_011333; PRJNA31341; PRJNA59305	NCBI Reference	CP001173
50	Shi470	CP001072; NC_010698; PRJNA29045; PRJNA59165	NCBI Reference	CP001072
51	HPAG1	CP000241; NC_008086; PRJNA16183; PRJNA58517	NCBI Reference	CP000241
52	P12	CP001217; NC_011498; PRJNA32291; PRJNA59327	NCBI Reference	CP001217
53	J99	AE001439; NC_000921; PRJNA234; PRJNA57789	NCBI Reference	AE001439
54	26695	AE000511; NC_000915; PRJNA233; PRJNA57787	NCBI Reference	AE000511
55	RF122	AJ938182; NC_007622; PRJNA57661; PRJNA63	NCBI Reference	AJ938182
56	NCTC 8325	CP000253; NC_007795; PRJNA237; PRJNA57795	NCBI Reference	CP000253
57	Ames Ancestor	AE017334; NC_007530; PRJNA10784; PRJNA58083	NCBI Reference	AE017334
58	COL	CP000046; NC_002951; PRJNA238; PRJNA57797	NCBI Reference	CP000046
59	Mu50	BA000017; NC_002758; PRJNA263; PRJNA57835	NCBI Reference	BA000017
60	N315	BA000018; NC_002745; PRJNA264; PRJNA57837	NCBI Reference	BA000018
61	USA300_TCH1516	CP000730; NC_010079; PRJNA19489; PRJNA58925	NCBI Reference	CP000730
62	JH1	CP000736; NC_009632; PRJNA15758; PRJNA58457	NCBI Reference	CP000736
63	JH9	CP000703; NC_009487; PRJNA15757; PRJNA58455	NCBI Reference	CP000703
65	Mu3	AP009324; NC_009782; PRJDA18509; PRJNA58817	NCBI Reference	AP009324
66	Newman	AP009351; NC_009641; PRJNA18801	NCBI Reference	AP009351
67	MRSA252	BX571856; NC_002952; PRJNA265; PRJNA57839	NCBI Reference	BX571856
68	MSSA476	BX571857; NC_002953; PRJNA266; PRJNA57841	NCBI Reference	BX571857
69	MW2	BA000033; NC_003923; PRJNA306; PRJNA57903	NCBI Reference	BA000033
70	SPB7	CP000886; NC_010102; PRJNA27803; PRJNA59097	NCBI Reference	CP000886
71	CT18	AL513382; NC_003198; PRJNA236; PRJNA57793	NCBI Reference	AL513382
72	SC-B67	AE017220; NC_006905; PRJNA58017; PRJNA9618	NCBI Reference	AE017220
73	Ty2	AE014613; NC_004631; PRJNA371; PRJNA57973	NCBI Reference	AE014613
74	RKS4594	CP000857; NC_012125; PRJNA20993; PRJNA59063	NCBI Reference	CP000857
75	287/91	AM933173; NC_011274; PRJEA30689; PRJNA59249	NCBI Reference	AM933173
76	SL483	CP001138; NC_011149; PRJNA20063; PRJNA59431	NCBI Reference	CP001138
77	AKU_12601	FM200053; NC_011147; PRJEA30943; PRJNA59269	NCBI Reference	FM200053
78	SL476	CP001120; NC_011083; PRJNA20045; PRJNA58973	NCBI Reference	CP001120
79	P125109	AM933172; NC_011294; PRJEA30687; PRJNA59247	NCBI Reference	AM933172
80	CT_02021853	CP001144; NC_011205; PRJNA19467; PRJNA58917	NCBI Reference	CP001144
81	CVM19633	CP001127; NC_011094; PRJNA19459; PRJNA58915	NCBI Reference	CP001127
82	SL254	CP001113; NC_011080; PRJNA18747; PRJNA58831	NCBI Reference	CP001113
83	ATCC 9150	CP000026; NC_006511; PRJNA13086; PRJNA58201	NCBI Reference	CP000026
84	R6	AE007317; AE007317;NC_003098; NC_003098; PRJNA278; PRJNA57859	NCBI Reference	AE007317
85	G54	CP001015; CP001015;NC_011072; NC_011072; PRJNA29047; PRJNA59167	NCBI Reference	CP001015
86	CGSP14	CP001033; CP001033;NC_010582; NC_010582; PRJNA29179; PRJNA59181	NCBI Reference	CP001033
87	Hungary19A-6	CP000936; NC_010380; PRJNA28035; PRJNA59117	NCBI Reference	CP000936
88	D39	CP000410; CP000410;NC_008533; NC_008533; PRJNA16374; PRJNA58581	NCBI Reference	CP000410
89	TIGR4	AE005672; NC_003028; PRJNA277; PRJNA57857	NCBI Reference	AE005672
90	Taiwan19F-14	CP000921; CP000921;NC_012469; NC_012469; PRJNA28037; PRJNA59119	NCBI Reference	CP000921
91	P1031	CP000920; CP000920;NC_012467; NC_012467; PRJNA28041; PRJNA59123	NCBI Reference	CP000920
92	70585	CP000918; CP000918;NC_012468; NC_012468; PRJNA28043; PRJNA59125	NCBI Reference	CP000918
93	JJA	CP000919; CP000919;NC_012466; NC_012466; PRJNA28039; PRJNA59121	NCBI Reference	CP000919
94	ATCC 700669	FM211187; NC_011900; PRJEA31233; PRJNA59287	NCBI Reference	FM211187
95	A0248	CP001598; NC_012659; PRJNA33543; PRJNA59385	NCBI Reference	CP001598
96	Ames	AE016879; NC_003997; PRJNA309; PRJNA57909	NCBI Reference	AE016879
97	CDC 684	CP001215; NC_012581; PRJNA31329; PRJNA59303	NCBI Reference	CP001215
98	Sterne	AE017225; NC_005945; PRJNA10878; PRJNA58091	NCBI Reference	AE017225
99	RB50	BX470250; NC_002927; PRJNA24; PRJNA57613	NCBI Reference	BX470250
100	12822	BX470249; NC_002928; PRJNA25; PRJNA57615	NCBI Reference	BX470249
101	Tohama I	BX470248; NC_002929; PRJNA26; PRJNA57617	NCBI Reference	BX470248
102	DSM 12804	AM902716; CCUG 43448T; NC_010170; PRJNA28135; PRJNA61631; Se-1111R(T)	NCBI Reference	AM902716
103	NCTC 13129	BX248353; NC_002935; PRJNA57691; PRJNA87	NCBI Reference	BX248353
104	638	CP000653; NC_009436; PRJNA17461; PRJNA58727	NCBI Reference	CP000653
105	ATCC 25017	CP000937; NC_010336; PRJNA27853; PRJNA59105	NCBI Reference	CP000937
106	FTNF002-00	CP000803; NC_009749; PRJNA20197; PRJNA58999	NCBI Reference	CP000803
107	LVS	AM233362; NC_007880; PRJNA16421; PRJNA58595	NCBI Reference	AM233362
108	OSU18	CP000437; NC_008369; PRJNA17265; PRJNA58687	NCBI Reference	CP000437
109	FSC 147	CP000915; NC_010677; PRJNA19571; PRJNA58939	NCBI Reference	CP000915
110	U112	CP000439; NC_008601; PRJNA16088; PRJNA58499	NCBI Reference	CP000439
111	FSC 198	AM286280; NC_008245; PRJNA17375; PRJNA58693	NCBI Reference	AM286280
112	SCHU S4	AJ749949; NC_006570; PRJNA57589; PRJNA9	NCBI Reference	AJ749949
113	WY96-3418	CP000608; NC_009257; PRJNA18459; PRJNA58811	NCBI Reference	CP000608
114	86-028NP	CP000057; NC_007146; PRJNA11752; PRJNA58093	NCBI Reference	CP000057
115	PittEE	CP000671; NC_009566; PRJNA16400; PRJNA58591	NCBI Reference	CP000671
116	PittGG	CP000672; NC_009567; PRJNA16401; PRJNA58593	NCBI Reference	CP000672
117	Rd KW20	L42023; NC_000907; PRJNA219; PRJNA57771	NCBI Reference	L42023
118	342	CP000964; NC_011283; PRJNA28471; PRJNA59145	NCBI Reference	CP000964
119	MGH 78578	CP000647; NC_009648; PRJNA31; PRJNA57619	NCBI Reference	CP000647
120	NTUH-K2044	AP006725; NC_012731; PRJDA21069; PRJNA59073	NCBI Reference	AP006725
121	At-22	CP001891; NC_013850; PRJNA37701; PRJNA42113	NCBI Reference	CP001891
122	Clip11262	AL592022; NC_003212; PRJNA61567; PRJNA86	NCBI Reference	AL592022
123	Clip80459	FM242711; NC_012488; PRJEA32207; PRJNA59317	NCBI Reference	FM242711
124	EGD-e	AL591824; NC_003210; PRJNA276; PRJNA61583	NCBI Reference	AL591824
125	HCC23	CP001175; NC_011660; PRJNA29409; PRJNA59203	NCBI Reference	CP001175
126	F2365	AE017262; NC_002973; PRJNA57689; PRJNA85	NCBI Reference	AE017262
127	08-5923	CP001604; NC_013768; PRJNA36363; PRJNA43727	NCBI Reference	CP001604
128	08-5578	CP001602; NC_013766; PRJNA36361; PRJNA43671	NCBI Reference	CP001602
129	SLCC3954	FN557490; NC_013891; PRJEA41123; PRJNA46215	NCBI Reference	FN557490
130	SLCC5334	AM263198; NC_008555; PRJNA13443; PRJNA61605	NCBI Reference	AM263198
131	ATCC 19977	CU458896; NC_010397; PRJNA15691; PRJNA61613	NCBI Reference	CU458896
132	PYR-GCK	CP000656; NC_009338; PRJNA15760; PRJNA59421	NCBI Reference	CP000656
133	Br4923	FM211192; NC_011896; PRJEA31271; PRJNA59293	NCBI Reference	FM211192
134	TN	AL450380; NC_002677; PRJNA57697; PRJNA90	NCBI Reference	AL450380
135	M	CP000854; NC_010612; PRJNA16725; PRJNA59423	NCBI Reference	CP000854
136	MC2 155	CP000480; NC_008596; PRJNA57701; PRJNA92	NCBI Reference	CP000480
137	MCS	CP000384; NC_008146; PRJNA15762; PRJNA58465	NCBI Reference	CP000384
138	JLS	CP000580; NC_009077; PRJNA16079; PRJNA58489	NCBI Reference	CP000580
139	KMS	CP000518; NC_008705; PRJNA16081; PRJNA58491	NCBI Reference	CP000518
140	CDC1551	AE000516; NC_002755; PRJNA223; PRJNA57775	NCBI Reference	AE000516
141	F11	CP000717; NC_009565; PRJNA15642; PRJNA58417	NCBI Reference	CP000717
142	H37Ra	CP000611; NC_009525; PRJNA18883; PRJNA58853	NCBI Reference	CP000611
143	H37Rv	AL123456; NC_000962; PRJNA224; PRJNA57777	NCBI Reference	AL123456
144	KZN 1435	CP001658; NC_012943; PRJNA21055; PRJNA59069	NCBI Reference	CP001658
145	Agy99	CP000325; NC_008611; PRJNA16230; PRJNA62939	NCBI Reference	CP000325
146	PYR-1	CP000511; NC_008726; PRJNA15761; PRJNA58463	NCBI Reference	CP000511
147	FA 1090	AE004969; NC_002946; PRJNA23; PRJNA57611	NCBI Reference	AE004969
148	NCCP11945	CP001050; NC_011035; PRJNA29335; PRJNA59191	NCBI Reference	CP001050
149	alpha14	AM889136; NC_013016; PRJNA39689; PRJNA61649	NCBI Reference	AM889136
150	53442	CP000381; NC_010120; PRJNA16393; PRJNA58587	NCBI Reference	CP000381
151	FAM18	AM421808; NC_008767; PRJNA255; PRJNA57825	NCBI Reference	AM421808
152	MC58	AE002098; NC_003112; PRJNA251; PRJNA57817	NCBI Reference	AE002098
153	Z2491	AL157959; NC_003116; PRJNA252; PRJNA57819	NCBI Reference	AL157959
154	ESF-5	CP001612; NC_012633; PRJNA18269; PRJNA58799	NCBI Reference	CP001612
155	Hartford	CP000847; NC_009881; PRJNA12953; PRJNA58161	NCBI Reference	CP000847
156	OSU 85-389	CP000849; NC_009883; PRJNA17237; PRJNA58681	NCBI Reference	CP000849
157	McKiel	CP000409; NC_009879; PRJNA12952; PRJNA58159	NCBI Reference	CP000409
158	Malish 7	AE006914; NC_003103; PRJNA42; PRJNA57633	NCBI Reference	AE006914
159	California2	CP000053; NC_007109; PRJNA13884; PRJNA58331; URRWXCal2	NCBI Reference	CP000053
160	MTU5	CP000683; NC_009900; PRJNA18271; PRJNA58801	NCBI Reference	CP000683
161	Rustic	CP001227; DAE100R; NC_012730; PRJNA31309; PRJNA59301	NCBI Reference	CP001227
162	Madrid E	AJ235269; NC_000963; PRJNA43; PRJNA61565	NCBI Reference	AJ235269
163	Sheila Smith	ATCC VR-149; CP000848; NC_009882; PRJNA58027; PRJNA9636	NCBI Reference	CP000848
164	Wilmington	AE017197; ATCC V-144; NC_006142; PRJNA10679; PRJNA58063	NCBI Reference	AE017197
165	ED98	CP001781; NC_013450; PRJNA39547; PRJNA41455	NCBI Reference	CP001781
166	JCSC1435	AP006716; NC_007168; PRJNA12508; PRJNA62919	NCBI Reference	AP006716
167	2603V/R	AE009948; NC_004116; PRJNA330; PRJNA57943	NCBI Reference	AE009948
168	NEM316	AL732656	NCBI Reference
169	A909	CP000114.1	NCBI Reference
170	Challis	ATCC 35105; CP000725; NC_009785; PRJNA57667; PRJNA66	NCBI Reference	CP000725
171	B6	FN568063; NC_013853; PRJNA16302; PRJNA46097	NCBI Reference	FN568063
172	NN2025	AP010655; NC_013928; PRJDA28997; PRJNA46353	NCBI Reference	AP010655
173	UA159	AE014133; NC_004350; PRJNA333; PRJNA57947	NCBI Reference	AE014133
174	M1 GAS	AE004092; NC_002737; PRJNA269; PRJNA57845; SF370	NCBI Reference	AE004092
175	MGAS315	AE014074; NC_004070; PRJNA311; PRJNA57911	NCBI Reference	AE014074
176	MGAS2096	CP000261; NC_008023; PRJNA16365; PRJNA58573	NCBI Reference	CP000261
177	MGAS5005	CP000017; NC_007297; PRJNA13888; PRJNA58337	NCBI Reference	CP000017
178	MGAS6180	CP000056; NC_007296; PRJNA13887; PRJNA58335	NCBI Reference	CP000056
179	MGAS8232	AE009949; NC_003485; PRJNA286; PRJNA57871	NCBI Reference	AE009949
180	MGAS9429	CP000259; NC_008021; PRJNA16363; PRJNA58569	NCBI Reference	CP000259
181	MGAS10270	CP000260; NC_008022; PRJNA16364; PRJNA58571	NCBI Reference	CP000260
182	MGAS10394	CP000003; NC_006086; PRJNA12469; PRJNA58105	NCBI Reference	CP000003
183	MGAS10750	CP000262; NC_008024; PRJNA16366; PRJNA58575	NCBI Reference	CP000262
184	NZ131	CP000829; NC_011375; PRJNA20707; PRJNA59035	NCBI Reference	CP000829
185	SSI-1	BA000034; NC_004606; PRJNA301; PRJNA57895	NCBI Reference	BA000034
186	Manfredo	AM295007; NC_009332; PRJNA270; PRJNA57847	NCBI Reference	AM295007
187	SK36	CP000387; NC_009009; PRJNA13942; PRJNA58381	NCBI Reference	CP000387
188	8081	AM286415; NC_008800; PRJNA190; PRJNA57741	NCBI Reference	AM286415
189	Angola	CP000901; NC_010159; PRJNA16067; PRJNA58485	NCBI Reference	CP000901
190	Antiqua	CP000308; NC_008150; PRJNA16645; PRJNA58607	NCBI Reference	CP000308
191	91001	AE017042; NC_005810; PRJNA10638; PRJNA58037	NCBI Reference	AE017042
192	KIM 10	AE009952; NC_004088; PRJNA288; PRJNA57875	NCBI Reference	AE009952
193	Nepal 516	CP000305; NC_008149; PRJNA16646; PRJNA58609	NCBI Reference	CP000305
194	CO92	AL590842; NC_003143; PRJNA34; PRJNA57621	NCBI Reference	AL590842
195	Pestoides F	CP000668; NC_009381; PRJNA16700; PRJNA58619	NCBI Reference	CP000668
196	Z176003	CP001593; NC_014029; PRJNA36547; PRJNA47317	NCBI Reference	CP001593
197	IP 31758	CP000720; NC_009708; PRJNA16070; PRJNA58487	NCBI Reference	CP000720
198	IP 32953	BX936398; GI:51587641; NC_006155; PRJNA12950; PRJNA58157	NCBI Reference	BX936398
199	PB1	CP001048; NC_010634; PRJNA28745; PRJNA59153	NCBI Reference	CP001048
200	YPIII	CP000950; NC_010465; PRJNA28743; PRJNA59151	NCBI Reference	CP000950
201	RML369-C	CP000087; NC_007940; PRJNA13996; PRJNA58405	NCBI Reference	CP000087
202	DSM 10331	ICP; JCM 15462; NBRC 103882; NC_013124; PRJNA29525; PRJNA59215	NCBI Reference
203	11B	NC_008578.1; PRJNA16097; PRJNA58501	NCBI Reference
205	ATCC 17982	AAYI02; GCA_000154225.1; PRJNA18171; PRJNA54529; SAMN00627054	NCBI Assembly
206	DSM 15434	ACFH01; GCA_000159035.1; PRJNA31429; PRJNA55459; SAMN00002545	NCBI Assembly
207	DSM 43827	PRJNA19705; PRJNA58951	NCBI Reference
208	Nigg	ACOV01; GCA_000174975.1; PRJNA38159; PRJNA55983; SAMN02435948	NCBI Assembly
209	S26/3	NC_004552; PRJNA355; PRJNA57963	NCBI Reference
210	S14	AAOJ01; GCA_000153265.1; PRJNA13567; PRJNA54237; SAMN02436086	NCBI Assembly
211	SB2B	NC_008700; PRJNA13385; PRJNA58257	NCBI Reference
212	M66-2	PRJNA32851; PRJNA59355	NCBI Reference
213	CMCP6	PRJNA349; PRJNA62909	NCBI Reference
214	YJ016	PRJNA1430; PRJNA58007	NCBI Reference
215	VM573	ACYV01; GCA_000175995.1; PRJNA40243; PRJNA56013; SAMN02470248	NCBI Assembly
216	ATCC BAA-1116	NC_009777.1; NC_009783.1; NC_009784.1; PRJNA19857; PRJNA58957	NCBI Reference
217	M12	PRJNA17823; PRJNA58763	NCBI Reference
218	M23	PRJNA18457; PRJNA58809	NCBI Reference
219	Temecula1	PRJNA285; PRJNA57869	NCBI Reference
220	LESB58	NC_011770; PRJEA31101; PRJNA59275	NCBI Reference
221	PAO1	NC_002516; PRJNA331; PRJNA57945	NCBI Reference
222	UCBPP-PA14	PRJNA386; PRJNA57977	NCBI Reference
223	Pf-5	NC_004129; PRJNA327; PRJNA57937	NCBI Reference
224	Pf0-1	CP000094.2; NC_007492.2; PRJNA12; PRJNA57591	NCBI Reference
225	SBW25	NC_009444; NC_012660	NCBI Reference
226	XCL-2	NC_007520; PRJNA13018; PRJNA58183	NCBI Reference
227	TA 4	NC_012691; PRJNA33873; PRJNA59395	NCBI Reference
228	81-176	CP000538.1; NC_008787.1; PRJNA16135; PRJNA58503	NCBI Reference
229	AB0057	NC_011585; NC_011586; PRJNA21111; PRJNA59083	NCBI Reference
230	ATCC 7966	NC_008570; PRJNA16697; PRJNA58617	NCBI Reference
231	35000HP	NC_002940; PRJNA38; PRJNA57625	NCBI Reference
232	SH0165	NC_011852; PRJNA31099; PRJNA59273	NCBI Reference
234	AS9601	CP000551; NC_008816; PRJNA13548; PRJNA58307	NCBI Reference	CP000551
235	CCMP1375	AE017126; NC_005042; PRJNA419; PRJNA57995	NCBI Reference	AE017126
236	MIT9211	CP000878; NC_009976; PRJNA13551; PRJNA58309	NCBI Reference	CP000878
237	MIT9215	CP000825; NC_009840; PRJNA18633; PRJNA58819	NCBI Reference	CP000825
238	MIT9301	CP000576; NC_009091; PRJNA15746; PRJNA58437	NCBI Reference	CP000576
239	MIT9303	CP000554; NC_008820; PRJNA13496; PRJNA58305	NCBI Reference	CP000554
240	MIT9312	CP000111; NC_007577; PRJNA13910; PRJNA58357	NCBI Reference	CP000111
241	MIT9313	BX548175; NC_005071; PRJNA220; PRJNA57773	NCBI Reference	BX548175
242	PCC 7942	CP000100; NC_007604; PRJNA10645; PRJNA58045	NCBI Reference	CP000100
243	NATL1A	CP000553; NC_008819; PRJNA15660; PRJNA58423	NCBI Reference	CP000553
244	NATL2A	CP000095; NC_007335; PRJNA13911; PRJNA58359	NCBI Reference	CP000095
245	CCMP1986	BX548174; NC_005072; PRJNA213; PRJNA57761	NCBI Reference	BX548174
246	SK11	NC_008527; PRJNA401; PRJNA57983	NCBI Reference
247	ATCC 17025	NC_009428; PRJNA15755; PRJNA58451	NCBI Reference
248	TM1040	NC_008044; PRJNA13040; PRJNA58193	NCBI Reference
249	WSM419	NC_009636; PRJNA16304; PRJNA58549	NCBI Reference
250	Py2	NC_009720; PRJNA15756; PRJNA58453	NCBI Reference
251	AAC00-1	NC_008752; PRJNA15708; PRJNA58429	NCBI Reference
252	UW-1	NC_013194; PRJNA29435; PRJNA59207	NCBI Reference
253	SPH-1	NC_010002; PRJNA17413; PRJNA58703	NCBI Reference
254	TPSY	NC_011992; PRJNA29975; PRJNA59233	NCBI Reference
255	SP-6	NC_010524; PRJNA20039; PRJNA58971	NCBI Reference
256	BL107	AATZ01; GCA_000153805.1; PRJNA13559; PRJNA54225; SAMN02436154	NCBI Assembly
257	CC9311	CP000435; NC_008319; PRJNA12530; PRJNA58123	NCBI Reference	CP000435
258	CC9605	CP000110; NC_007516; PRJNA13643; PRJNA58319	NCBI Reference	CP000110
259	CC9902	CP000097; NC_007513; PRJNA13655; PRJNA58323	NCBI Reference	CP000097
260	JA-2-3Ba(2-13)	CP000240; NC_007776; PRJNA16252; PRJNA58537	NCBI Reference	CP000240
261	JA-3-3Ab	CP000239; NC_007775; PRJNA16251; PRJNA58535	NCBI Reference	CP000239
262	RCC307	CT978603; NC_009482; PRJNA13654; PRJNA61609	NCBI Reference	CT978603
263	RS9916	AAUA01; GCA_000153825.1; NZ_AAUA00000000; PRJNA13557; PRJNA54223; SAMN02436107	NCBI Assembly
264	RS9917	AANP01; GCA_000153065.1; NZ_AANP00000000; PRJNA13555; PRJNA54221; SAMN02436139	NCBI Assembly
265	WH 5701	AANO01; AANO01000009; GCA_000153045.1; PRJNA13554; PRJNA54219; SAMN02436085	NCBI Assembly
266	WH 7803	CT971583; NC_009481; PRJNA13642; PRJNA61607	NCBI Reference	CT971583
267	WH 7805	AAOK01; GCA_000153285.1; NZ_AAOK01000002; PRJNA13553; PRJNA54217; SAMN02436160	NCBI Assembly
268	WH 8102	BX548020; NC_005070; PRJNA230; PRJNA61581	NCBI Reference	BX548020
269	IMS101	CP000393; NC_008312; PRJNA318; PRJNA57925	NCBI Reference	CP000393
270	MIT9515	CP000552; NC_008817; PRJNA13617; PRJNA58313	NCBI Reference	CP000552
271	PCC 6301	AP008231; NC_006576; PRJNA13282; PRJNA58235	NCBI Reference	AP008231
272	PCC 7002	CP000951; NC_010475; PRJNA28247; PRJNA59137	NCBI Reference	CP000951
273	PCC 6803	BA000022; PRJNA57659; PRJNA60	NCBI Reference	BA000022
274	BP-1	BA000039; NC_004113; PRJNA308; PRJNA57907	NCBI Reference	BA000039
275	JLW8	NC_012968; PRJNA33319; PRJNA59373	NCBI Reference
276	SIP3-4	NC_012969; PRJNA33241; PRJNA59367	NCBI Reference
277	C71	NC_008344; PRJNA13913; PRJNA58363	NCBI Reference
278	CJ2	NC_008781; PRJNA13418; PRJNA58273	NCBI Reference
279	T118	NC_007908; PRJNA13908; PRJNA58353	NCBI Reference
280	EF01-2	NC_008786; PRJNA17187; PRJNA58675	NCBI Reference
281	Fw109-5	NC_009675; PRJNA17729; PRJNA58755	NCBI Reference
282	AK-01	NC_011768; PRJNA19449; PRJNA58913	NCBI Reference
283	SL1	NC_008789; PRJNA15767; PRJNA58473	NCBI Reference
284	VT8	NC_008740; PRJNA13239; PRJNA59419	NCBI Reference
285	98HAH33	NC_009443; PRJNA17155; PRJNA58665	NCBI Reference
286	BM407	NC_012923; NC_012926; PRJEA32237; PRJNA59321	NCBI Reference
287	P1/7	NC_012925; PRJEA32235; PRJNA352	NCBI Reference
288	SC84	NC_012924; PRJEA32239; PRJNA59323	NCBI Reference
289	CNRZ1066	NC_006449; PRJNA13163; PRJNA58221	NCBI Reference
290	LMD-9	NC_008532; PRJNA13773; PRJNA58327	NCBI Reference
291	LMG 18311	NC_006448; PRJNA13162; PRJNA58219	NCBI Reference
292	0140J	NC_012004; PRJNA353; PRJNA57959	NCBI Reference
293	DSM 5265	NC_011295; PRJNA30729; PRJNA59253	NCBI Reference
294	DCB-2	NC_011830; PRJNA205; PRJNA57749	NCBI Reference
295	Y51	NC_007907; PRJNA16639; PRJNA58605	NCBI Reference
296	DSM 771	NC_013216; PRJNA27947; PRJNA59109	NCBI Reference
297	MI-1	NC_009253; PRJNA13424; PRJNA58277	NCBI Reference
298	IFO 3283-01	NC_013215; PRJDA31129; PRJNA59279	NCBI Reference
299	JF-5	NC_009484; PRJNA15753; PRJNA58447	NCBI Reference
300	C58 (Cereon)	NC_003065; PRJNA283; PRJNA57865	NCBI Reference
301	C58 (Dupont)	NC_003308	NCBI Reference
302	Israel	NC_013532; PRJNA32765; PRJNA42155	NCBI Reference
303	Florida	NC_012026; PRJNA16369; PRJNA58577	NCBI Reference
304	St. Maries	NC_004842; PRJNA40; PRJNA57629	NCBI Reference
305	KC583	NC_008783; PRJNA16249; PRJNA58533	NCBI Reference
306	as4aup	NC_012846; PRJNA34873; PRJNA59405	NCBI Reference
307	Houston-1	NC_005956; PRJNA196; PRJNA57745	NCBI Reference
308	Toulouse	NC_005955; PRJNA44; PRJNA57635	NCBI Reference
309	CIP 105476	NC_010161; PRJNA28109; PRJNA59129	NCBI Reference
310	ATCC 9039	NC_010581; PRJNA20841; PRJNA59057	NCBI Reference
311	USDA 110	NC_004463; PRJNA17; PRJNA57599	NCBI Reference
312	BTAi1	NC_009485; PRJNA16137; PRJNA58505	NCBI Reference
313	ORS278	NC_009445; PRJNA19575; PRJNA58941	NCBI Reference
314	MCS10	NC_008347; PRJNA17333; PRJNA58689	NCBI Reference
315	MAFF303099	NC_002678; PRJNA18; PRJNA57601	NCBI Reference
316	BNC1	NC_008244; PRJNA10690; PRJNA58069	NCBI Reference
317	CM4	NC_011757; PRJNA19527; PRJNA58933	NCBI Reference
318	AM1	CP001510.1; NC_012808.1; PRJNA20; PRJNA57605	NCBI Reference
319	DM4	NC_012988; PRJNA16093; PRJNA61617	NCBI Reference
320	PA1	NC_010172; PRJNA18637; PRJNA58821	NCBI Reference
321	ORS 2060	NC_011894; PRJNA20477; PRJNA59023	NCBI Reference
322	BJ001	NC_010725; PRJNA19559; PRJNA58937	NCBI Reference
323	JCM 2831	NC_010505; PRJNA18817; PRJNA58845	NCBI Reference
324	4-46	NC_010511; PRJNA18809; PRJNA58843	NCBI Reference
325	BL2	NC_011666; PRJNA20635; PRJNA59433	NCBI Reference
326	Illinois	NC_013009; PRJNA19099; PRJNA58889	NCBI Reference
327	Miyayama	NC_007798; PRJNA357; PRJNA57965	NCBI Reference
328	13826	NC_009802; PRJNA17159; PRJNA58667	NCBI Reference
329	525.92	NC_009715; PRJNA17161; PRJNA58669	NCBI Reference
330	82-40	NC_008599; PRJNA16293; PRJNA58545	NCBI Reference
331	ATCC BAA-381	NC_009714; PRJNA20083; PRJNA58981	NCBI Reference
332	269.97	NC_009707; PRJNA17163; PRJNA58671	NCBI Reference
333	81116	NC_009839; PRJNA17953; PRJNA58771	NCBI Reference
334	81-176	CP000538.1; NC_008787; PRJNA16135; PRJNA58503	NCBI Reference
335	NCTC 11168	NC_002163; PRJNA57587; PRJNA8	NCBI Reference
336	RM1221	NC_003912; PRJNA303; PRJNA57899	NCBI Reference
337	RM2100	NC_012039; PRJNA12517; PRJNA58115	NCBI Reference
338	ATCC 19707	NC_007484; PRJNA13993; PRJNA58403	NCBI Reference
339	ATCC 51196	NC_012483; PRJNA28085; PRJNA59127	NCBI Reference
340	Ellin345	NC_008009 ; PRJNA15771; PRJNA58479	NCBI Reference
341	Ellin6076	NC_008536 ; PRJNA12638; PRJNA58139	NCBI Reference
342	ATCC 15703	NC_008618; PRJNA16321; PRJNA58559	NCBI Reference
343	Bl-04	ATCC SD5219; NC_012814 DGCC2908; PRJNA32897; PRJNA59359; RB 4825	NCBI Reference
344	DSM 10140	NC_012815; PRJNA32893; PRJNA59357	NCBI Reference
345	NCPPB 382	NC_009480; PRJNA19643; PRJNA61625	NCBI Reference
346	SRS30216	NC_009664; PRJNA10689; PRJNA58067	NCBI Reference
347	FD-1	ACOK00000000; ACOK01; GCA_000174895.1; PRJNA37767; PRJNA55965; SAMN02471821	NCBI Assembly
348	ATCC29149	AAYG00000000; AAYG02; GCA_000169475.1; PRJNA18179; PRJNA54537; SAMN00627102	NCBI Assembly
349	ATCC29176	ABOU00000000; ABOU02; GCA_000155205.1; PRJNA20557; PRJNA54903; SAMN00000022	NCBI Assembly
350	ATCC29174	AAVO02; AAVO02000000; GCA_000153905.1; PRJNA18147; PRJNA54509; SAMN00627103	NCBI Assembly
352	ATCC27756	AAVP00000000; AAVP02; GCA_000153925.1; PRJNA18153; PRJNA54511; SAMN00627104	NCBI Assembly
353	ATCC43531	ACLA00000000; ACLA01; GCA_000160695.1; PRJNA37273; PRJNA55953; SAMN00189217	NCBI Assembly
354	ATCC43541	ACKT00000000; ACKT01; GCA_000160555.1; PRJNA34641; PRJNA55895; SAMN00138948	NCBI Assembly
355	ATCC35185	ACKP02; GCA_000160495.1; PRJNA30489; PRJNA66335; SAMN00008859	NCBI Assembly
356	DSM14600	ACIP00000000; ACIP02; GCA_000160115.1; PRJNA33169; PRJNA55775; SAMN00008860	NCBI Assembly
357	DSM15176	ACBY00000000; ACBY02; GCA_000157955.1; PRJNA18181; PRJNA54539; SAMN00008862	NCBI Assembly
358	IAM14863	AP006840; NC_006177; PRJNA12994; PRJNA58165	NCBI Reference	AP006840
359	Goettingen DSM	CP000448; NC_008346; PRJNA13014; PRJNA58179	NCBI Reference	CP000448
360	OS155	CP000563; NC_009052; PRJNA13386; PRJNA58259	NCBI Reference	CP000563
361	OS185	CP000753; NC_009665; PRJNA17643; PRJNA58743	NCBI Reference	CP000753
362	OS195	CP000891; NC_009997; PRJNA13389; PRJNA58261	NCBI Reference	CP000891
363	OS223	CP001252; NC_011663; PRJNA17985; PRJNA58775	NCBI Reference	CP001252
364	KT99	ABIC01; GCA_000172075.1; NZ_ABIC00000000; PRJNA13387; PRJNA54155; SAMN02436096	NCBI Assembly
365	OS217	CP000302; NC_007954; PRJNA13390; PRJNA58263	NCBI Reference	CP000302
366	NCIMB400	CP000447; NC_008345; PRJNA13391; PRJNA58265	NCBI Reference	CP000447
367	HAW-EB4	CP000931; NC_010334; PRJNA20241; PRJNA59007	NCBI Reference	CP000931
368	PV-4	CP000606; NC_009092; PRJNA13906; PRJNA58349	NCBI Reference	CP000606
369	MR-1	AE014299; NC_004347; PRJNA335; PRJNA57949	NCBI Reference	AE014299
370	ATCC700345	CP000851; NC_009901; PRJNA17415; PRJNA58705	NCBI Reference	CP000851
371	WP3	CP000472; NC_011566; PRJNA17675; PRJNA58745	NCBI Reference	CP000472
372	200	NZ_AAWY00000000; PRJNA13392; PRJNA161927	NCBI Reference
373	CN-32	CP000681; NC_009438; PRJNA13393; PRJNA58267	NCBI Reference	CP000681
374	HAW-EB3	CP000821; NC_009831; PRJNA18789; PRJNA58835	NCBI Reference	CP000821
375	ANA-3	CP000469; NC_008577; PRJNA13905; PRJNA58347	NCBI Reference	CP000469
376	MR-4	CP000446; NC_008321; PRJNA13904; PRJNA58345	NCBI Reference	CP000446
377	MR-7	CP000444; NC_008322; PRJNA13903; PRJNA58343	NCBI Reference	CP000444
378	W3-18-1	CP000503; NC_008750; PRJNA13902; PRJNA58341	NCBI Reference	CP000503
379	ATCC51908	CP000961; NC_010506; PRJNA17455; PRJNA58721	NCBI Reference	CP000961
380	DSM 20547	541T; ATCC 14392; CCM 314; JCM11482; NC_013169; PRJNA21067; PRJNA59071	NCBI Reference
381	DSM 20476	NC_013165; PRJNA20831; PRJNA59051	NCBI Reference
382	MA-4680	NC_003155; PRJNA189; PRJNA57739	NCBI Reference
383	NBRC 13350	IFO 13350; NBRC 102592; NC_010572; PRJDA20085; PRJNA58983	NCBI Reference
384	DSM 43183	ATCC 19995; NC_013510; PRJNA20825; PRJNA41885	NCBI Reference
385	ATCC 33277	NC_010729; PRJDA19051; PRJNA58879	NCBI Reference
386	DSM 17361	ACKS01; GCA_000160535.1; NZ_ACKS00000000 ACKS00000000; PRJNA34637; PRJNA55893; SAMN00139193	NCBI Assembly
389	KT0803	NC_008571 Â ; PRJEA19061; PRJNA58881	NCBI Reference
390	DSM 4252	CP001807; NC_013501; PRJNA29281; PRJNA41729	NCBI Reference	CP001807
391	CaD3	CP000108; NC_007514; PRJNA13921; PRJNA58375	NCBI Reference	CP000108
392	BU-1	NC_011060; PRJNA13011; PRJNA58173	NCBI Reference
393	195	CP000027; NC_002936; PRJNA214; PRJNA57763	NCBI Reference	CP000027
394	UCYN-A	CP001842; NC_013771; PRJNA30917; PRJNA43697	NCBI Reference	CP001842
395	V583	AE016830; NC_004668; PRJNA57669; PRJNA70	NCBI Reference	AE016830
396	8004	CP000050; NC_007086; PRJNA15; PRJNA57595	NCBI Reference	CP000050
398	GPE PC73	FP565176; NC_013722; PRJEA16687; PRJNA43163	NCBI Reference	FP565176
399	306	AE008923; NC_003919; PRJNA297; PRJNA57889	NCBI Reference	AE008923
400	B100	AM920689; NC_010688; PRJNA29801; PRJNA61643	NCBI Reference	AM920689
401	ATCC33913	AE008922; NC_003902; PRJNA296; PRJNA57887	NCBI Reference	AE008922
402	85-10	AM039952; NC_007508; PRJNA13649; PRJNA58321	NCBI Reference	AM039952
403	KACC10331	AE013598; NC_006834; PRJNA12931; PRJNA58155	NCBI Reference	AE013598
404	MAFF311018	AP008229; NC_007705; PRJNA16297; PRJNA58547	NCBI Reference	AP008229
405	PXO99A	CP000967; NC_010717; PRJNA28127; PRJNA59131	NCBI Reference	CP000967
406	BLS256	NZ_AAQN00000000; PRJNA16740; PRJNA54411	NCBI Reference
407	9a5c	AE003849; NC_002488; PRJNA271; PRJNA57849	NCBI Reference	AE003849
409	Dixon	AAAL02; GCA_000166835.1; NZ_AAAL00000000; PRJNA260; PRJNA54097; SAMN02441075	NCBI Assembly
410	AD011	NC_011835; PRJNA19423; PRJNA58911	NCBI Reference
411	05ZYH33	NC_009442; PRJNA17153; PRJNA58663	NCBI Reference
412	Gardel	NC_006831; PRJNA13356; PRJNA58245	NCBI Reference
413	ATCC 53653	ACEX01; GCA_000158915.1; NZ_ACEX00000000; PRJNA33605; PRJNA55827; SAMN02595299	NCBI Assembly
414	Welgevonden (CIRAD)	NC_006832; PRJNA13355; PRJNA58243	NCBI Reference
415	HTCC2594	NC_007722; PRJNA13480; PRJNA58299	NCBI Reference
416	TK24	ACEY01; GCA_000158935.1; NZ_ACEY00000000; PRJNA33603; PRJNA55825; SAMN02595300	NCBI Assembly
417	PAl 5	NC_011365; PRJNA21071; PRJNA59075	NCBI Reference
418	621H	NC_006677; PRJNA13325; PRJNA58239	NCBI Reference
419	CGDNIH1	NC_008343; PRJNA17111; PRJNA58661	NCBI Reference
420	NC_004344	BA000021; PRJNA274; PRJNA57853	NCBI Reference	BA000021
421	ATCC 25486	ABJI02; GCA_000154945.1; NZ_ABJI00000000; PRJNA28553; PRJNA59511; SAMN02595222	NCBI Assembly
422	NRRL 11379	ABYX01; NZ_ABYX00000000; PRJNA32281; PRJNA55565	NCBI Assembly
423	NRRL 15998	ABYB01; GCA_000156455.1; NZ_ABYB00000000; PRJNA32147; PRJNA55545; SAMN02595234	NCBI Assembly
425	C	ACEW01; GCA_000158895.1; NZ_ACEW00000000; PRJNA33601; PRJNA55823; SAMN02595298	NCBI Assembly
426	Mg1	ABJF01; NZ_ABJF00000000; PRJNA28547; PRJNA55043	NCBI Assembly
427	SPB74	ABJG02; GCA_000154905.1; NZ_ABJG00000000; PRJNA28549; PRJNA48415; SAMN02595220	NCBI Assembly
428	SPB78	ACEU01; GCA_000158855.1; NZ_ACEU00000000; PRJNA33597; PRJNA55819; SAMN02595296	NCBI Assembly
429	ATCC 29083	ABJJ02; GCA_000154965.1; NZ_ABJJ00000000; PRJNA28555; PRJNA59513; SAMN02595223	NCBI Assembly
430	DSM 40736	ACEZ01; GCA_000158955.1; NZ_ACEZ00000000; PRJNA33607; PRJNA55829; SAMN02595301	NCBI Assembly
431	ATCC33030	ACLJ02; GCA_000143825.1; NZ_ACLJ00000000; PRJNA34587; PRJNA52785; SAMN00139184	NCBI Assembly
432	ATCC51867	ABYP01; GCA_000156595.1; NZ_ABYP00000000; PRJNA30957; PRJNA55397; SAMN00000629	NCBI Assembly
433	ATCC51866	ACHF01; GCA_000159595.1; NZ_ACHF00000000; PRJNA31549; PRJNA55539; SAMN00001463	NCBI Assembly
434	Bielefeld	ATCC13032; BX927147; NC_006958; PRJNA13760; PRJNA61611	NCBI Reference	BX927147
435	Kitasato	ATCC13032; BA000036; NC_003450; PRJNA307; PRJNA57905	NCBI Reference	BA000036
436	K411	CR931997; NC_007164; PRJNA13967; PRJNA58399	NCBI Reference	CR931997
437	DSM44385	CP001620; NC_012704; PRJNA38011; PRJNA59411	NCBI Reference	CP001620
438	DSM44291	ACHJ01; GCA_000159635.1; NZ_ACHJ00000000; PRJNA31447; PRJNA55469; SAMN00001476	NCBI Assembly
439	ATCC14266	ACSH02; GCA_000175375.1; NZ_ACSH00000000; PRJNA31011; PRJNA51885; SAMN00001942	NCBI Assembly
440	ATCC33806	ACEB01; GCA_000158635.1; NZ_ACEB00000000; PRJNA30771; PRJNA55379; SAMN00008817	NCBI Assembly
441	ATCC33035	ABYQ02; GCA_000156615.2; NZ_ABYQ00000000; PRJNA30955; PRJNA55395; SAMN00000628	NCBI Assembly
442	ATCC6940	ACGE01; GCA_000159135.1; NZ_ACGE00000000; PRJNA31449; PRJNA55471; SAMN00001507	NCBI Assembly
443	SK141	ACVP01; GCA_000175635.1; NZ_ACVP00000000; PRJNA31009; PRJNA55413; SAMN00000719	NCBI Assembly
444	DSM7109	AM942444; NC_010545; PRJNA29211; PRJNA61639	NCBI Reference	AM942444
445	R	AP009044; NC_009342; PRJDA19193; PRJNA58897	NCBI Reference	AP009044
446	ATCC25563	ACET01; GCA_000158835.1; NZ_ACET00000000; PRJNA32419; PRJNA55569; SAMN02463686	NCBI Assembly
447	ATCC9817	ACDB02; GCA_000158195.2; NZ_ACDB00000000; PRJNA32421; PRJNA55571; SAMN02463687	NCBI Assembly
448	ATCC 25586	AE009951; NC_003454; PRJNA295; PRJNA57885	NCBI Reference	AE009951
449	ATCC10953	AARG01; GCA_000153625.1; NZ_AARG00000000; PRJNA17261; PRJNA54419; SAMN02469324	NCBI Assembly
450	ATCC49256	AABF01; GCA_000182945.1; NZ_AABF00000000; PRJNA1419; PRJNA54115; SAMN02470057	NCBI Assembly
451	ATCC33693	ACJY01; GCA_000160475.1; NZ_ACJY00000000; PRJNA30495; PRJNA55335; SAMN00008828	NCBI Assembly
452	2_1_31	ACDC02; NZ_ACDC00000000; PRJNA32473; PRJNA55605	NCBI Assembly
453	3_1_5R	ACDD01; NZ_ACDD00000000; PRJNA32477; PRJNA55607	NCBI Assembly
454	4_1_13	ACDE01; GCA_000158255.1; PRJNA32479; PRJNA55609; SAMN02463710	NCBI Assembly
455	7_1	ACDF01; NZ_ACDF00000000; PRJNA32483	NCBI Assembly
456	D11	ACDS01; NZ_ACDS00000000; PRJNA32501; PRJNA55627	NCBI Assembly
457	D12	ACDG01; NZ_ACDG00000000; PRJNA32485; PRJNA55613	NCBI Assembly
458	ATCC49185	ACDH02; GCA_000158315.2; NZ_ACDH00000000; PRJNA32487; PRJNA55615; SAMN02463713	NCBI Assembly
459	ATCC27725	ACIE02; GCA_000159915.2; NZ_ACIE00000000; PRJNA32423; PRJNA55573; SAMN02463688	NCBI Assembly
460	DSM 1135	CP001685; NC_013192; PRJNA29445; PRJNA59211	NCBI Reference	CP001685
461	F0254	ACVB02; GCA_000162955.1; NZ_ACVB00000000; PRJNA33151; PRJNA55767; SAMN00008833	NCBI Assembly
462	DSM 12112	NC_013515; PRJNA29309; PRJNA41863	NCBI Reference
463	NCFM	CP000033; NC_006814; PRJNA57685; PRJNA82	NCBI Reference	CP000033
465	CCSD1	ACXY01; GCA_000175815.1; NZ_ACXY00000000; PRJNA33633; PRJNA55837; SAMN02441798	NCBI Assembly
466	Ab9	CP001936; DSM 9252; NC_013921; PRJNA33157; PRJNA46241	NCBI Reference	CP001936
467	A3	CP002032; DSM11426; NC_014209; PRJNA33329; PRJNA49481	NCBI Reference	CP002032
468	ATCC33223	39E; CP000924; NC_010321; PRJNA13901; PRJNA58339	NCBI Reference	CP000924
469	X513	NZ_ACPF00000000; PRJNA32613; PRJNA53065	NCBI Reference
470	X514	CP000923; NC_010320; PRJNA16394; PRJNA58589	NCBI Reference	CP000923
471	X561	ACXP02; GCA_000175775.1; NZ_ACXP00000000; PRJNA33613; PRJNA55835; SAMN02441785	NCBI Assembly
472	MB4	AE008691; JCM 11007; NC_003869; PRJNA249; PRJNA57813	NCBI Reference	AE008691
473	DSM571	NZ_ACVG00000000; PRJNA33165; PRJNA51639	NCBI Reference
474	Nor1	AAWL01; GCA_000169155.1; NZ_AAWL00000000; PRJNA17587; PRJNA54463; SAMN00623067	NCBI Assembly
475	ATCC17748	ACIK02; GCA_000160015.1; NZ_ACIK00000000; PRJNA30491; PRJNA55331; SAMN00008863	NCBI Assembly
476	DSM2008	CP001820; NC_013520; PRJNA21091; PRJNA41927; Te3	NCBI Reference	CP001820
477	DSM15897	ACCK01; GCA_000173795.1; NZ_ACCK00000000; PRJNA19923; PRJNA54829; SAMN00000012	NCBI Assembly
478	DSM1402	ABFX02; GCA_000154485.1; NZ_ABFX00000000; PRJNA19663; PRJNA54811; SAMN00000007	NCBI Assembly
479	DSM1552	ABIK02; GCA_000154805.1; NZ_ABIK00000000; PRJNA18925; PRJNA54607; SAMN00627073	NCBI Assembly
480	ATCC19414	ACLK02; GCA_000160815.2; NZ_ACLK00000000; PRJNA31465; PRJNA55483; SAMN00189531	NCBI Assembly
481	DSM3989	ABYT01; GCA_000156655.1; NZ_ABYT00000000; PRJNA29269; PRJNA55117; SAMN00008825	NCBI Assembly
482	DSM3991	ABAW02; GCA_000154285.1; NZ_ABAW00000000; PRJNA18927; PRJNA54609; SAMN00000734	NCBI Assembly
483	ATCC 334	NC_008526; PRJNA402; PRJNA57985	NCBI Reference
484	ATCC 11842	NC_008054; PRJNA16871; PRJNA58647	NCBI Reference
485	ATCC 33323	CP000413; NC_008530; PRJNA57687; PRJNA84	NCBI Reference	CP000413
486	ATCC 12228	NC_004461; PRJNA279; PRJNA57861	NCBI Reference
487	QYMF	CP000724; NC_009633; PRJNA13006; PRJNA58171	NCBI Reference	CP000724
488	OhILAs	CP000853; NC_009922; PRJNA16083; PRJNA58495	NCBI Reference	CP000853
489	DSM 20548	CP001708; NC_013171; PRJNA29533; PRJNA59219	NCBI Reference	CP001708
490	630	AM180355; NC_009089; PRJNA57679; PRJNA78	NCBI Reference	AM180355
491	CD196	FN538970; NC_013315; PRJNA38037; PRJNA41017	NCBI Reference	FN538970
492	R20291	FN545816; NC_013316; PRJNA38039; PRJNA40921	NCBI Reference	FN545816
493	ATCC 27750	CP001104; NC_012778; PRJNA29073; PRJNA59171	NCBI Reference	CP001104
494	ATCC43185	AAVM02; GCA_000169015.1; NZ_AAVM00000000; PRJNA18163; PRJNA54521; SAMN00627055	NCBI Assembly
495	DSM 14838	ACCH01; GCA_000158035.1; NZ_ACCH00000000; PRJNA30027; PRJNA55279; SAMN00008759	NCBI Assembly
496	DSM 17136	ABIY02; GCA_000154845.1; NZ_ABIY00000000; PRJNA20521; PRJNA54879; SAMN00000014	NCBI Assembly
497	DSM 18228	ACBW01; GCA_000157915.1; NZ_ACBW00000000; PRJNA30371; PRJNA55301; SAMN00008769	NCBI Assembly
498	DSM 17855	ABWZ01; GCA_000156075.1; NZ_ABWZ00000000; PRJNA27831; PRJNA54993; SAMN00000029	NCBI Assembly
499	DSM 20697	ABVO01; GCA_000155815.1; NZ_ABVO00000000; PRJNA27827; PRJNA54989; SAMN00000667	NCBI Assembly
500	DSM 17565	ABXI02; GCA_000156195.1; NZ_ABXI00000000; PRJNA27823; PRJNA54985; SAMN00008774	NCBI Assembly
501	3_1_12	ABZX01; GCA_000157015.1; NZ_ABZX00000000; PRJNA32433; PRJNA55575; SAMN02463689	NCBI Assembly
502	NCTC9343	CR626927; NC_003228; PRJNA46; PRJNA57639	NCBI Reference	CR626927
503	YCH46	AP006841.1; AP006842; AP006842.1; NC_006297.1; NC_006347.1; PRJNA13067; PRJNA58195	NCBI Reference	AP006842
504	DSM 17393	ABJL02; GCA_000172175.1; NZ_ABJL00000000; PRJNA20523; PRJNA54881; SAMN00000015	NCBI Assembly
507	DSM 17135	ABQC02; GCA_000187895.1; NZ_ABQC00000000; PRJNA27829; PRJNA54991; SAMN00000028	NCBI Assembly
508	1_1_6	ACIC02; GCA_000159875.2; NZ_ACIC00000000; PRJNA32435; PRJNA55577; SAMN02463690	NCBI Assembly
509	2_1_7	ABZY01; GCA_000157035.1; NZ_ABZY00000000; PRJNA32437; PRJNA55579; SAMN02463691	NCBI Assembly
510	2_2_4	ABZZ01; GCA_000157055.1; NZ_ABZZ00000000; PRJNA32439; PRJNA55581; SAMN02463692	NCBI Assembly
511	3_2_5	ACIB02; GCA_000159855.2; NZ_ACIB00000000; PRJNA32441; PRJNA55583; SAMN02463693	NCBI Assembly
512	4_3_47FAA	ACDR02; GCA_000158515.2; NZ_ACDR00000000; PRJNA32443; PRJNA55585; SAMN02463694	NCBI Assembly
514	D1	ACAB02; GCA_000157095.2; NZ_ACAB00000000; PRJNA32447; PRJNA55589; SAMN02463696	NCBI Assembly
515	D2	ACGA02; GCA_000159075.2; NZ_ACGA00000000; PRJNA32449; PRJNA55591; SAMN02463697	NCBI Assembly
516	D4	5_1_36; ACDI02; GCA_000158335.2; NZ_ACDI00000000; PRJNA32451; PRJNA55593; SAMN02463698	NCBI Assembly
517	ATCC43183	ABFZ02; GCA_000154525.1; NZ_ABFZ00000000; PRJNA19859; PRJNA54825; SAMN00000004	NCBI Assembly
518	VPI-5482	AE015928; NC_004663; PRJNA399; PRJNA62913	NCBI Reference	AE015928
519	ATCC8492	AAYH02; GCA_000154205.1; NZ_AAYH00000000; PRJNA18195; PRJNA54547; SAMN00627060	NCBI Assembly
520	ATCC8482	CP000139; NC_009614; PRJNA13378; PRJNA58253	NCBI Reference	CP000139
521	ATCC 23457	CP001488; CP001489; NC_012441; NC_012442; PRJNA30561; PRJNA59241	NCBI Reference	CP001489
522	2308	AM040264; AM040265; NC_007618; NC_007624; PRJNA16203; PRJNA62937	NCBI Reference	AM040264
523	Jake	CP000107; NC_007354; PRJNA10694; PRJNA58071	NCBI Reference	CP000107
524	Arkansas	CP000236; NC_007799; PRJNA325; PRJNA57933	NCBI Reference	CP000236
525	ATCC 49188	CP000758; CP000759; NC_009667; NC_009668; PRJNA19485; PRJNA58921	NCBI Reference	CP000759
526	RW1	CP000699; NC_009511; PRJNA17343; PRJNA58691	NCBI Reference	CP000699
527	R309803	ACLY01; GCA_000160995.1; NZ_ACLY00000000; PRJNA29647; PRJNA55153; SAMN00726683	NCBI Assembly
528	Rock1-15	ACMH01; GCA_000161175.1; NZ_ACMH01000000; PRJNA29675; PRJNA55181; SAMN00727711	NCBI Assembly
529	Rock1-3	ACMG01; GCA_000161155.1; PRJNA29673; PRJNA55179; SAMN00727650	NCBI Assembly
530	Rock3-28	ACMI01; GCA_000161195.1; NZ_ACMI01000000; PRJNA29677; PRJNA55183; SAMN00727710	NCBI Assembly
531	Rock3-29	ACMJ01; GCA_000161215.1; NZ_ACMJ01000000; PRJNA29679; PRJNA55185; SAMN00727649	NCBI Assembly
533	Rock3-44	ACML01; GCA_000161255.1; NZ_ACML00000000; PRJNA29683; PRJNA55189; SAMN00727713	NCBI Assembly
534	Rock4-18	ACMN01; GCA_000161295.1; NZ_ACMN01000000; PRJNA29687; PRJNA55193; SAMN00727648	NCBI Assembly
535	Rock4-2	ACMM01; GCA_000161275.1; NZ_ACMM00000000; PRJNA29685; PRJNA55191; SAMN00727714	NCBI Assembly
537	KSM-K16	AP006627; NC_006582; PRJNA13291; PRJNA58237	NCBI Reference	AP006627
538	m4-4	ABFU01; GCA_000171615.1; NZ_ABFU00000000; PRJNA19551; PRJNA54797; SAMN02470227	NCBI Assembly
539	C-125	BA000004; NC_002570; PRJNA235; PRJNA57791	NCBI Reference	BA000004
540	ATCC14580-Goettingen	AE017333; ATCC 14580; DSM 13; NC_006322; PRJNA13082; PRJNA58199	NCBI Reference	AE017333
541	ATCC14580-Novozymes	ATCC 14580; CP000002; DSM 13; NC_006270; PRJNA12388; PRJNA58097	NCBI Reference	CP000002
543	Rock1-4	ACMV01; GCA_000161415.1; NZ_ACMV00000000; PRJNA29703; PRJNA55209; SAMN00727715	NCBI Assembly
544	Rock3-17	ACMW01; GCA_000161435.1; NZ_ACMW01000000; PRJNA29705; PRJNA55211; SAMN00727643	NCBI Assembly
545	DSM12442	ACMX01; GCA_000161455.1; NZ_ACMX00000000; PRJNA29707; PRJNA55213; SAMN00727631	NCBI Assembly
546	ATCC7061	ABRX01; GCA_000172815.1; NZ_ABRX00000000; PRJNA29785; PRJNA55251; SAMN02470256	NCBI Assembly
547	SAFR-032	CP000813; NC_009848; PRJNA20391; PRJNA59017	NCBI Reference	CP000813
548	MLS10	CP001791; NC_014219; PRJNA13376; PRJNA49513	NCBI Reference	CP001791
549	B14905	AAXV01; GCA_000169315.1; NZ_AAXV00000000; PRJNA18949; PRJNA54613; SAMN02436156	NCBI Assembly
550	NRRLB-14911	AAOX01; GCA_000153365.1; NZ_AAOX00000000; PRJNA13545; PRJNA54211; SAMN00622969	NCBI Assembly
551	SG-1	ABCF01; GCA_000181495.1; NZ_ABCF01000000; PRJNA19283; PRJNA54663; SAMN02436121	NCBI Assembly
552	NCIB3610	ABQL01; GCA_000186085.1; NZ_ABQL00000000; PRJNA29891; PRJNA55265; SAMN02469323	NCBI Assembly
553	168	ABQK01; GCA_000155325.1; PRJNA29889; PRJNA55263; SAMN02469327	NCBI Assembly
554	JH642	ABQM01; GCA_000155355.1; NZ_ABQM01000000; PRJNA29817; PRJNA55255; SAMN02469326	NCBI Assembly
555	SMY	ABQN01; GCA_000155375.1; NZ_ABQN00000000; PRJNA29851; PRJNA55257; SAMN02469322	NCBI Assembly
556	86/8/59	ACBJ01; GCA_000157735.1; NZ_ACBJ01000000; PRJNA33031; PRJNA55737; SAMN02595278	NCBI Assembly
557	Tulya	ACBI01; GCA_000157715.1; NZ_ACBI01000000; PRJNA33029; PRJNA55735; SAMN02595277	NCBI Assembly
558	292	ACBH01; GCA_000157695.1; NZ_ACBH01000000; PRJNA33027; PRJNA55733; SAMN02595276	NCBI Assembly
559	870	ACBG01; GCA_000157675.1; NZ_ACBG01000000; PRJNA33025; PRJNA55731; SAMN02595275	NCBI Assembly
560	C68	ACEL01; GCA_000158795.1; NZ_ACEL01000000; PRJNA33575; PRJNA55809; SAMN02595293	NCBI Assembly
561	2308A	ACOR01; ACOR01000000; GCA_000182625.1; PRJNA37723; PRJNA55961; SAMN02472082	NCBI Assembly
562	ATCC23365	CP000872; CP000873; NC_010103; NC_010104; PRJNA20243; PRJNA59009	NCBI Reference	CP000873
563	B1/94	ACEK01; GCA_000158775.1; NZ_ACEK01000000; PRJNA33573; PRJNA55807; SAMN02595292	NCBI Assembly
564	Cudo	ACJD01; GCA_000182425.1; NZ_ACJD01000000; PRJNA33611; PRJNA55833; SAMN02472088	NCBI Assembly
565	M13/05/1	ACBP01; GCA_000157855.1; NZ_ACBP01000000; PRJNA33043; PRJNA55749; SAMN02595284	NCBI Assembly
566	M490/95/1	ACEJ01; GCA_000158755.1; NZ_ACEJ01000000; PRJNA33571; PRJNA55805; SAMN02595291	NCBI Assembly
567	M644/93/1	ACBO01; GCA_000157835.1; NZ_ACBO01000000; PRJNA33041; PRJNA55747; SAMN02595283	NCBI Assembly
568	16M	AE008917; AE008918; NC_003317; NC_003318; PRJNA180; PRJNA57735	NCBI Reference	AE008917
569	Rev.1	ACEG01; GCA_000158695.1; NZ_ACEG01000000; PRJNA33565; PRJNA55799; SAMN02595288	NCBI Assembly
570	63/9	ACEM01; GCA_000182235.1; NZ_ACEM01000000; PRJNA33577; PRJNA55811; SAMN02595294	NCBI Assembly
571	Ether	ACEI01; GCA_000158735.1; NZ_ACEI01000000; PRJNA33569; PRJNA55803; SAMN02595290	NCBI Assembly
572	CCM4915	CP001578; CP001579; NC_013118; NC_013119; PRJNA32233; PRJNA59319	NCBI Reference	CP001579
573	5K33	ACEH01; GCA_000158715.1; NZ_ACEH01000000; PRJNA33567; PRJNA55801; SAMN02595289	NCBI Assembly
574	ATCC25840	CP000708; CP000709; NC_009504; NC_009505; PRJNA12514; PRJNA58113	NCBI Reference	CP000709
575	B2/94	ACBN01; NZ_ACBN01000000; PRJNA33039; PRJNA55745	NCBI Assembly
576	M163/99/10	ACBM01; GCA_000157795.1; NZ_ACBM01000000; PRJNA33037; PRJNA55743; SAMN02595281	NCBI Assembly
577	M292/94/1	ACEF01; GCA_000158675.1; NZ_ACEF01000000; PRJNA33563; PRJNA55797; SAMN02595287	NCBI Assembly
578	83/13	ACBQ01; GCA_000157875.1; NZ_ACBQ01000000; PRJNA33045; PRJNA55751; SAMN02595285	NCBI Assembly
579	F5/99	ACFF01; GCA_000158995.1; NZ_ACFF01000000; PRJNA33767; PRJNA55841; SAMN02595303	NCBI Assembly
580	1330	AE014291; AE014292; NC_004310; NC_004311; PRJNA320; PRJNA57927	NCBI Reference	AE014291
581	ATCC23445	CP000911; CP000912; NC_010167; NC_010169; PRJNA20371; PRJNA59015	NCBI Reference	CP000912
582	686	ACBL01; GCA_000157775.1; NZ_ACBL01000000; PRJNA33035; PRJNA55741; SAMN02595280	NCBI Assembly
584	197N	AM167904; NC_010645; PRJNA27; PRJNA61563	NCBI Reference	AM167904
585	psy62	CP001677; NC_012985; PRJNA29835; PRJNA59227	NCBI Reference	CP001677
586	S19	CP000887; CP000888; NC_010740; NC_010742; PRJNA18999; PRJNA58873	NCBI Reference	CP000888
587	OCh114	CP000362; NC_008209; PRJNA16426; PRJNA58597	NCBI Reference	CP000362
588	Och149	ABIG01; NZ_ABIG01000000	NCBI Assembly
589	AzwK-3b	NZ_ABCR01000000; PRJNA19361; PRJNA54721	NCBI Assembly
590	CCS2	NZ_AAYB01000000; PRJNA18995; PRJNA54627	NCBI Assembly
591	MED193	NZ_AANB01000000; PRJNA13590; PRJNA54257	NCBI Assembly
592	SK209-2-6	NZ_AAYC01000000; PRJNA18997; PRJNA54629	NCBI Assembly
593	ISM	NZ_AALY01000000; PRJNA13464; PRJNA54183	NCBI Assembly
594	217	NZ_AAMV01000000; PRJNA13576; PRJNA54245	NCBI Assembly
595	HTCC2601	NZ_AATQ01000000; PRJNA13574; PRJNA53327	NCBI Assembly
596	TM1035	NZ_ABCL01000000; PRJNA19363; PRJNA54723	NCBI Assembly
597	E-37	NZ_AAYA01000000; PRJNA18971; PRJNA54621	NCBI Assembly
598	DSS-3	CP000031; NC_003911; PRJNA281; PRJNA57863	NCBI Reference	CP000031
599	AB307-0294	CP001172; NC_011595; PRJNA30993; PRJNA59271	NCBI Reference	CP001172
600	AB900	NZ_ABXK01000000; PRJNA30995; PRJNA55405	NCBI Assembly
601	ACICU	CP000863; NC_010611; PRJNA17827; PRJNA58765	NCBI Reference	CP000863
602	ATCC17978	CP000521; NC_009085; PRJNA17477; PRJNA58731	NCBI Reference	CP000521
603	AYE	CU459141; NC_010410; PRJNA28921; PRJNA61637	NCBI Reference	CU459141
604	SDF	CU468230; NC_010400; PRJNA13001; PRJNA61601	NCBI Reference	CU468230
605	RUH2202	NZ_ACPK01000000; PRJNA38337; PRJNA41505	NCBI Assembly
606	SH046	NZ_ACPL01000000; PRJNA38339; PRJNA41583	NCBI Assembly
607	SH205	NZ_ACPM01000000; PRJNA38341; PRJNA41585	NCBI Assembly
608	SH145	NZ_ACPN01000000; PRJNA38343; PRJNA41587	NCBI Assembly
609	SH164	NZ_ACPO01000000; PRJNA38345; PRJNA41589	NCBI Assembly
610	SK82	NZ_ACVR01000000; PRJNA34081; PRJNA55855	NCBI Assembly
611	ADP1	CR543861; NC_005966.1; PRJNA12352; PRJNA61597	NCBI Reference	CR543861
612	ATCC27244	ABYN01; ATCC 27244; PRJNA30949; PRJNA55389; SAMN00000625	NCBI Assembly
613	202	NZ_ACFT01000000; PRJNA32531; PRJNA55633	NCBI Assembly
614	NM305	NZ_ACQL01000000; PRJNA36657; PRJNA55947	NCBI Assembly
615	4074	AACK01; NZ_AACK01000000; PRJNA198; PRJNA54091	NCBI Assembly
616	130Z	CP000746; NC_009655; PRJNA13370; PRJNA58247	NCBI Reference	CP000746
617	RB2256	CP000356; NC_008048; PRJNA13907; PRJNA58351	NCBI Reference	CP000356
618	L20	CP000569; NC_009053; PRJNA18221; PRJNA58789	NCBI Reference	CP000569
619	JL03	CP000687; NC_010278; PRJNA19135; PRJNA58891	NCBI Reference	CP000687
620	AP76	CP001091; NC_010939; PRJNA29909; PRJNA59231	NCBI Reference	CP001091
621	CbuG_Q212	CP001019; NC_011527; PRJNA19137; PRJNA58893	NCBI Reference	CP001019
622	CbuK_Q154	CP001020; NC_011528; PRJNA19139; PRJNA58895	NCBI Reference	CP001020
623	HI4320	AM942759; NC_010554; PRJNA12624; PRJNA61599	NCBI Reference	AM942759
624	CDC 3083-94	BS512; CP001063; NC_010658; PRJNA15637; PRJNA58415	NCBI Reference	CP001063
625	Sb227	CP000036; NC_007613; PRJNA13146; PRJNA58215	NCBI Reference	CP000036
626	Ames	CP000777; CP000778; NC_010842; NC_010845; PRJNA16153; PRJNA58511	NCBI Reference	CP000778
627	JB197	CP000350; CP000351; NC_008510; NC_008511; PRJNA16148; PRJNA58509	NCBI Reference	CP000351
628	L1-130	AE016823; AE016824; NC_005823; NC_005824; PRJNA10687; PRJNA58065	NCBI Reference	AE016823
629	56601	AE010300; AE010301; NC_004342; NC_004343; PRJNA293; PRJNA57881	NCBI Reference	AE010300
630	ATCC 35405	AE017226; NC_002967; PRJNA4; PRJNA57583	NCBI Reference	AE017226
631	Nichols	AE000520; NC_000919; PRJNA5; PRJNA57585	NCBI Reference	AE000520
632	SS14	CP000805; NC_010741; PRJNA20067; PRJNA58977	NCBI Reference	CP000805
633	PG2	CU179680; NC_009497; PRJNA16095; PRJNA61619	NCBI Reference	CU179680
634	158L3-1	CP001047; NC_011025; PRJNA1422; PRJNA58005	NCBI Reference	CP001047
635	ATCC 27343	CP000123; NC_007633; NCTC 10154; PRJNA16208; PRJNA58525	NCBI Reference	CP000123
636	HRC/581	FM864216; NC_012806; PRJEA32285; PRJNA59325	NCBI Reference	FM864216
637	Rlow	AE015450; NC_004829; PRJNA409; PRJNA57993	NCBI Reference	AE015450
638	G37	L43967; NC_000908; PRJNA57707; PRJNA97	NCBI Reference
639	1/2a F6854	NZ_AADQ01000000; PRJNA10753; PRJNA54127	NCBI Assembly
640	10403S	NZ_AARZ02000000; PRJNA17495; PRJNA54461	NCBI Reference
641	4b H7858	NZ_AADR01000000; PRJNA10752; PRJNA54125	NCBI Assembly
642	F6900	NZ_AARU02000000; PRJNA17321; PRJNA54445	NCBI Assembly
643	Finland 1988	AART01; NZ_AART01000000	NCBI Assembly
645	FSL J1-175	NZ_AARK02000000; PRJNA17301; PRJNA54425	NCBI Assembly
646	FSL J1-194	NZ_AARJ02000000; PRJNA17299; PRJNA54423	NCBI Assembly
647	FSL J1-208	AARL02; NZ_AARL02000000; PRJNA17303; PRJNA54427	NCBI Assembly
649	FSL J2-064	NZ_AARO02000000; PRJNA17309; PRJNA54433	NCBI Assembly
650	FSL J2-071	NZ_AARN04000000; PRJNA17307; PRJNA54431	NCBI Assembly
651	FSL N1-017	NZ_AARP04000000; PRJNA17311; PRJNA54435	NCBI Assembly
652	FSL N3-165	NZ_AARQ02000000; PRJNA17313; PRJNA54437	NCBI Assembly
653	FSL R2-503	NZ_AARR02000000; PRJNA17315; PRJNA54439	NCBI Assembly
654	FSL R2-561	NZ_AARS01000000; PRJNA17317; PRJNA54441	NCBI Reference
655	HPB2262	NZ_AATL02000000; PRJNA17597; PRJNA54465	NCBI Assembly
656	J0161	NZ_AARW02000000; PRJNA17493; PRJNA54459	NCBI Reference
657	J2818	NZ_AARX02000000; PRJNA17327; PRJNA54447	NCBI Assembly
658	LO28	NZ_AARY02000000; PRJNA17329; PRJNA54449	NCBI Assembly
659	305	AAYX01; NZ_AAYX01000000; PRJNA18775; PRJNA54601	NCBI Assembly
660	406e	AAMM02; NZ_AAMM02000000; PRJNA16231; PRJNA54371	NCBI Assembly
661	576	NZ_ACCE01000000; PRJNA31091; PRJNA55425	NCBI Assembly
662	668	CP000570; CP000571; NC_009074; NC_009075; PRJNA13953; PRJNA58389	NCBI Reference	CP000571
663	7894	NZ_ABBO01000000; PRJNA19497; PRJNA54771	NCBI Assembly
664	9	NZ_ABBL01000000; PRJNA19503; PRJNA54777	NCBI Assembly
665	91	NZ_ABBK01000000; PRJNA19505; PRJNA54779	NCBI Assembly
666	B7210	NZ_ABBN01000000; PRJNA19499; PRJNA54773	NCBI Assembly
667	BCC215	NZ_ABBR01000000; PRJNA19491; PRJNA54765	NCBI Assembly
668	DM98	NZ_ABBI01000000; PRJNA19509; PRJNA54783	NCBI Assembly
669	K96243	BX571965; BX571966; NC_006350; NC_006351; PRJNA178; PRJNA57733	NCBI Reference	BX571965
670	NCTC 13177	NZ_ABBQ01000000; PRJNA19493; PRJNA54767	NCBI Assembly
671	Pakistan 9	NZ_ACKA01000000; PRJNA33789; PRJNA55843	NCBI Assembly
672	Pasteur	NZ_AAHV02000000; PRJNA13952; PRJNA54289	NCBI Assembly
673	S13	NZ_AAHW02000000; PRJNA13951; PRJNA54287	NCBI Assembly
674	383	CP000150; CP000151; CP000152; NC_007509; NC_007510; NC_007511; PRJNA10695; PRJNA58073	NCBI Reference	CP000150
675	H160	NZ_ABYL01000000; PRJNA29197; PRJNA55101	NCBI Assembly
676	Bt4	NZ_ABBH01000000; PRJNA19533; PRJNA54787	NCBI Assembly
677	E264	CP000085; CP000086; NC_007650; NC_007651; PRJNA10774; PRJNA58081	NCBI Reference	CP000085
678	E264	AACX01; NZ_AACX01000000; PRJNA19251; PRJNA54655	NCBI Assembly
679	MSMB43	ABBM01; NZ_ABBM01000000; PRJNA19501; PRJNA54775	NCBI Assembly
680	TXDOH	NZ_ABBD01000000; PRJNA19541; PRJNA54795	NCBI Assembly
681	Bu	ABBE01000000; PRJNA19539; PRJNA54793	NCBI Assembly
682	G4	CP000614; CP000615; CP000616; NC_009254; NC_009255; NC_009256; PRJNA10696; PRJNA58075	NCBI Reference	CP000616
683	LB400	CP000270; CP000271; CP000272; NC_007951; NC_007952; NC_007953; PRJNA254; PRJNA57823	NCBI Reference	CP000272
684	Nigg	AE002160; NC_002620	NCBI Reference	AE002160
685	Nigg	ACOV01; GCA_000174975.1; PRJNA38159; PRJNA55983; SAMN02435948	NCBI Assembly
686	Weiss	NZ_ACOW01000000; PRJNA38161; PRJNA55985	NCBI Assembly
687	L2/434/Bu	AM884176; NC_010287; PRJNA28583; PRJNA61633; XO7547	NCBI Reference	AM884176
688	J/6276	NZ_ABYD01000000; PRJNA32183; PRJNA55549	NCBI Assembly
689	6276s	NZ_ABYE01000000; PRJNA32185; PRJNA55551	NCBI Assembly
690	F(s)/70	NZ_ABYF01000000; PRJNA32187; PRJNA55553	NCBI Assembly
691	70s	NZ_ABYG01000000; PRJNA32189; PRJNA55555	NCBI Assembly
692	A/HAR-13	CP000051; NC_007429; PRJNA13885; PRJNA58333	NCBI Reference	CP000051
693	B/Jali20/OT	FM872308; NC_012686; PRJEA32655; PRJNA59351	NCBI Reference	FM872308
694	B/TZ1A828/OT	FM872307; FM872308; NC_012687; PRJEA32653; PRJNA59349	NCBI Reference	FM872307
695	D(s)2923	NZ_ACFJ01000000; PRJNA32539; PRJNA55635	NCBI Assembly
696	D/UW-3/CX	AE001273; NC_000117; PRJNA45; PRJNA57637	NCBI Reference	AE001273
697	L2b/UCH-1	AM884177; AM886279; NC_010280; PRJNA28585; PRJNA61635	NCBI Reference	AM884177
698	GPIC	AE015925; NC_003361; PRJNA228; PRJNA57783	NCBI Reference	AE015925
699	Fe/C-56	AP006861; NC_007899; PRJNA370; PRJNA57971	NCBI Reference	AP006861
700	AR39	AE002161; NC_002179; PRJNA247; PRJNA57809	NCBI Reference	AE002161
701	CWL029	AE001363; NC_000922; PRJNA248; PRJNA57811	NCBI Reference	AE001363
702	J138	BA000008; NC_002491; PRJNA257; PRJNA57829	NCBI Reference	BA000008
703	TW-183	AE009440; NC_005043; PRJNA420; PRJNA57997	NCBI Reference	AE009440
704	DJO10A	CP000605; NC_010816; PRJNA18773; PRJNA58833	NCBI Reference	CP000605
705	ACA-1	NZ_ABCU00000000; PRJNA19841; PRJNA54821	NCBI Assembly
706	PKo	CP000395; NC_008277; PRJNA17057; PRJNA58653	NCBI Reference	CP000395
707	118a	NZ_ABGI00000000; PRJNA21001; PRJNA54935	NCBI Assembly
708	156a	NZ_ABCV00000000; PRJNA19835; PRJNA54817	NCBI Assembly
709	29805	NZ_ABJX00000000; PRJNA28621; PRJNA55055	NCBI Assembly
710	64b	NZ_ABKA00000000; PRJNA28633; PRJNA55067	NCBI Assembly
711	72a	NZ_ABGJ00000000; PRJNA21003; PRJNA54937	NCBI Assembly
712	80a	NZ_ABJU00000000; PRJNA28623; PRJNA55057	NCBI Assembly
713	94a	NZ_ABGK00000000; PRJNA20999; PRJNA54933	NCBI Assembly
714	B31	ATCC35210; PRJNA3; PRJNA57581	NCBI Reference
715	Bol26	GI:226322245; NZ_ABCW00000000; PRJNA19837; PRJNA54819	NCBI Assembly
716	CA-11.2a	GI:224534122; NZ_ABJY00000000; PRJNA28629; PRJNA55063	NCBI Assembly
717	WI91-23	GI:224533260; NZ_ABJW00000000; PRJNA28627; PRJNA55061	NCBI Assembly
718	ZS7	CP001205; NC_011728; PRJNA19839; PRJNA59429	NCBI Reference	CP001205
720	Far04	GI:219685981; NZ_ABPZ00000000; PRJNA29573; PRJNA55149	NCBI Assembly
721	PBi	CP000013; NC_006156; PRJNA12554; PRJNA58125	NCBI Reference	CP000013
722	PBr	GI:219684966; NZ_ABJV00000000; PRJNA28625; PRJNA55059	NCBI Assembly
723	DAH	CP000048; GI:187917883; NC_010673; PRJNA29637; PRJNA59225	NCBI Reference	CP000048
724	A1	GI:203287471; NC_011244; PRJNA18233; PRJNA58793	NCBI Reference
727	9.1e+136	GI:119952806; NC_008710; PRJNA13597; PRJNA58311	NCBI Reference
729	13	NC_003042; NC_003366; PRJNA57681; PRJNA79	NCBI Reference
730	ATCC 13124	NC_008261; PRJNA304; PRJNA57901	NCBI Reference
731	ATCC 3626	GI:153883685; PRJNA20027; PRJNA54847	NCBI Assembly
732	JGS1495	GI:153883586; PRJNA20025; PRJNA54845	NCBI Assembly
733	F4969	GI:153883862; PRJNA20031; PRJNA54851	NCBI Assembly
734	JGS1721	GI:182627468; PRJNA28587; PRJNA55051	NCBI Assembly
735	JGS1987	GI:153883787; PRJNA20029; PRJNA54849	NCBI Assembly
736	NCTC 8239	GI:153883918; PRJNA20033; PRJNA54853	NCBI Assembly
737	SM101	CP000312; NC_008262; PRJNA12521; PRJNA58117	NCBI Reference	CP000312
738	ATCC 35316	GCA_000155995.1; PRJNA28663; PRJNA55079; SAMN00000733	NCBI Assembly
739	FTE	ABSS01; GCA_000155755.1; PRJNA30119; PRJNA30717; SAMN02469397	NCBI Assembly
740	FTG	ABXZ01; GCA_000156415.1; GI:195536346; M3; PRJNA30447; PRJNA55313; SAMN02469396	NCBI Assembly
741	ATCC 25015	DSM 7535; GCA_000156715.1; PRJNA32411; PRJNA55567; SAMN02595237	NCBI Assembly
742	FTA	CP000803.1; NC_009749.1; PRJNA20197; PRJNA58999	NCBI Reference
743	T-27T	AP009153; DSM 14586T; JCM 11422T; NBRC 100505; NC_012489; PRJDA18501; PRJNA58813	NCBI Reference	AP009153
744	BEM	ATCC BAA-1014; CP001124; DSM 16622; NC_011146; PRJNA17707; PRJNA58749	NCBI Reference	CP001124
745	SZ	NC_010814; NC_010815; PRJNA17423; PRJNA58713	NCBI Reference
746	GS-15	NC_007515; NC_007517; PRJNA177; PRJNA57731	NCBI Reference
747	FRC-32	CP001390; NC_011979; PRJNA16263; PRJNA58543	NCBI Reference	CP001390
748	M18	PRJNA33159; PRJNA55771	NCBI Reference
749	M21	NC_012918; PRJNA20729; PRJNA59037	NCBI Reference
750	PCA	NC_002939; PRJNA192; PRJNA57743	NCBI Reference
751	Rf4	NC_009483; PRJNA15768; PRJNA58475	NCBI Reference
752	DSM 43160	ATCC 25078; CP001867; G-20; IFO 13315; JCM 3152; NC_013757; NRRL B-3577; PRJNA29547; PRJNA43725; VKM Ac-658	NCBI Reference	CP001867
753	PG21	FP236530; NC_013511; PRJEA53147; PRJNA41875	NCBI Reference	FP236530
754	232	NC_006360; PRJNA13120; PRJNA58205	NCBI Reference
755	M129	ATCC 29342; NC_000912; PRJNA57709; PRJNA99	NCBI Reference
756	Bd1	CP001750; NC_013714; PRJNA17583; PRJNA43091	NCBI Reference	CP001750
757	ATCC 15697	CP001095; NC_011593; PRJNA17189; PRJNA58677	NCBI Reference	CP001095
758	NCC2705	AE014295; NC_004307; PRJNA328; PRJNA57939	NCBI Reference	AE014295
759	ATCC 33113	AM849034; NC_010407; PRJNA184; PRJNA61577	NCBI Reference	AM849034
760	DSM 14684	NC_013739; PRJNA20745; PRJNA43467	NCBI Reference
761	409-05	CP001849; NC_013721; PRJNA31001; PRJNA43211	NCBI Reference	CP001849
763	104	CP000479; NC_008595; PRJNA57693; PRJNA88	NCBI Reference	CP000479
764	K-10	AE016958; NC_002944; PRJNA57699; PRJNA91	NCBI Reference	AE016958
765	AF2122/97	BX248333; NC_002945; PRJNA57695; PRJNA89	NCBI Reference	BX248333
766	BCGPasteur1173P2	AM408590; NC_008769; PRJEA18059; PRJNA58781	NCBI Reference	AM408590
767	BCGTokyo172	AP010918; NC_012207; PRJDA31211; PRJNA59281	NCBI Reference	AP010918
768	KPA171202	AE017283; NC_006085; PRJNA12460; PRJNA58101	NCBI Reference	AE017283
769	ATCC27813	NZ_ABES01000000; PRJNA20245; PRJNA54875	NCBI Assembly
770	ATCC33697	NZ_ABER01000000; PRJNA20185; PRJNA54873	NCBI Assembly
771	ATCC27815	CP000942; NC_010503; PRJNA19087; PRJNA58887	NCBI Reference	CP000942
772	ATCC700970	AF222894; NC_002162; PRJNA101; PRJNA57711	NCBI Reference	AF222894
773	ATCC27818	NZ_AAZQ01000000; PRJNA19413; PRJNA54747	NCBI Assembly
774	ATCC33699	CP001184; NC_011374; PRJNA20247; PRJNA59011	NCBI Reference	CP001184
775	ATCC33695	NZ_AAZS01000000; PRJNA19417; PRJNA54751	NCBI Assembly
776	ATCC33696	NZ_AAZT01000000; PRJNA19419; PRJNA54753	NCBI Assembly
777	ATCC33698	NZ_ABEV01000000; PRJNA20405; PRJNA54877	NCBI Assembly
778	ATCC27814	NZ_ABFL02000000; PRJNA20687; PRJNA54915	NCBI Assembly
779	ATCC27816	NZ_AAYO02000000; PRJNA19091; PRJNA54647	NCBI Assembly
780	ATCC27817	NZ_AAZR01000000; PRJNA19415; PRJNA54749	NCBI Assembly
[truncated: 98,155 more rows]
