# Supplementary material for: Diversity and distribution of nuclease bacteriocins in bacterial genomes revealed using Hidden Markov Models
Source: PLoS Comput Biol. 2017 Jul 17;13(7):e1005652. doi: 10.1371/journal.pcbi.1005652 (PMC5536347; doi:10.1371/journal.pcbi.1005652)
Supplement: S2 Data — 357 E. coli accessions accessed from the ENA were used in the pangenome analysis. (TXT) [file pcbi.1005652.s014.txt]

ERR474178
ERR135825
SRR446877
SRR633949
ERR294543
ERR135800
SRR633942
ERR144910
ERR135823
ERR162650
SRR640046
ERR163876
ERR163877
ERR135842
ERR162653
ERR271464
ERR162635
ERR163878
ERR474089
ERR162655
SRR647262
ERR163836
ERR135833
ERR162640
SRR640142
ERR135789
SRR647240
SRR785728
SRR1204008
ERR135725
SRR436904
ERR135829
ERR162639
ERR162643
ERR162634
SRR427088
ERR135852
ERR137805
SRR784652
SRR784653
ERR135851
ERR162654
SRR800415
ERR135835
ERR135773
ERR135840
SRR800550
SRR640041
ERR180863
ERR162656
SRR537018
SRR396620
ERR163845
SRR641900
ERR163844
ERR162641
ERR135841
SRR800575
ERR135836
ERR144929
ERR163874
ERR162652
SRR633720
ERR135810
SRR784025
SRR633792
SRR1204059
SRR641927
ERR135849
SRR633941
ERR119513
ERR294541
SRR647297
ERR135794
SRR800491
ERR144945
ERR163839
SRR575718
ERR271509
ERR162645
SRR254186
ERR197259
ERR197176
SRR641833
ERR162627
SRR785152
SRR785151
SRR647229
SRR504740
SRR446944
SRR640035
SRR640053
SRR427062
SRR504724
ERR135827
ERR135828
ERR135826
SRR647313
ERR135721
SRR647311
ERR271217
ERR271235
SRR446864
ERR163840
ERR135830
SRR647310
SRR1010957
SRR1010956
ERR162648
ERR180864
ERR277025
ERR163841
ERR163842
ERR162649
ERR163843
SRR446943
SRR641860
ERR180884
ERR277037
ERR162644
SRR770087
ERR161325
SRR641906
ERR135843
SRR784959
SRR446865
ERR162637
SRR427073
SRR641865
ERR161323
SRR089444
ERR163835
SRR504722
SRR427074
SRR639968
SRR504732
ERR162676
ERR135848
SRR784961
ERR135824
ERR163846
ERR162646
SRR640019
ERR163873
SRR394076
ERR162658
SRR639988
SRR652382
ERR124661
ERR294576
ERR135844
SRR785729
ERR294601
SRR640014
ERR294542
ERR271283
ERR135718
SRR786045
SRR642275
SRR642281
ERR162647
SRR630963
ERR162642
SRR446925
ERR163838
ERR135850
ERR178221
ERR178228
SRR785946
ERR049177
SRR446751
ERR180854
SRR641895
SRR576637
ERR135735
ERR054697
ERR135731
ERR135739
ERR217067
SRR786310
ERR474154
ERR054670
SRR314666
ERR048892
SRR785164
SRR641941
DRR002017
SRR575720
SRR640119
ERR119502
SRR784991
SRR396680
SRR785981
SRR785980
SRR633707
ERR163892
SRR631003
SRR770148
ERR474270
ERR137803
ERR054703
SRR785918
SRR647233
SRR785917
SRR646327
SRR446764
SRR784923
SRR1177607
SRR254180
SRR254181
SRR254185
ERR197205
ERR161310
ERR162678
SRR785781
SRR785780
SRR800515
ERR163879
ERR144946
SRR785552
SRR447695
SRR784078
SRR633755
ERR191695
ERR089728
SRR647271
SRR513048
ERR271285
ERR119440
SRR800486
SRR642277
ERR294559
ERR135801
SRR640054
SRR641879
SRR088913
SRR633926
ERR197247
SRR097493
SRR770156
SRR1177195
ERR361030
ERR474041
ERR137813
ERR144930
ERR119563
SRR497015
ERR294514
ERR294517
SRR1187751
ERR271224
SRR647207
ERR230375
ERR137797
ERR049158
ERR175706
ERR474213
ERR474163
SRR646336
SRR640095
ERR180874
SRR800569
SRR785700
SRR390737
ERR161249
SRR646342
ERR162692
SRR646347
DRR002038
SRR784265
SRR770117
SRR436890
ERR180901
SRR785350
ERR191722
SRR512961
ERR273751
SRR633768
SRR647245
ERR485894
ERR084475
SRR427063
ERR175737
ERR178184
SRR090575
SRR074860
SRR640047
ERR161298
SRR446995
SRR850825
ERR178207
ERR119484
SRR640039
SRR427081
ERR197254
SRR647280
SRR785840
SRR770088
ERR119394
ERR178232
SRR784015
ERR271219
ERR294507
SRR785626
ERR277046
SRR641822
SRR446803
ERR180847
SRR641886
SRR641882
SRR784651
SRR504309
SRR800576
SRR800571
ERR474128
ERR197226
ERR197224
SRR349658
SRR641816
SRR785156
ERR119519
ERR178169
ERR119512
ERR119517
SRR639946
SRR633776
SRR633677
SRR784286
SRR203478
ERR144913
SRR642256
SRR1187772
SRR784024
SRR427076
ERR084467
ERR175722
SRR800592
ERR162660
ERR178193
ERR180899
SRR446795
ERR161286
ERR161287
ERR161289
SRR850831
ERR135776
ERR052881
SRR640021
SRR537017
ERR119546
ERR191635
SRR770170
ERR144966
SRR1177545
ERR119382
ERR144954
ERR474187
